# Supplementary material for: Integration of resting state functional MRI into clinical practice - A large single institution experience
Source: PLoS One. 2018 Jun 22;13(6):e0198349. doi: 10.1371/journal.pone.0198349 (PMC6014724; doi:10.1371/journal.pone.0198349)
Supplement: S1 File — Primary imaging outcomes for the patients studied are in this file. (XLSX) [file pone.0198349.s001.xlsx]

## Sheet: 2014-2015
	resting	task MRI	dti/fmri on clindesk	notes/ Final path Dx	Reason for failure rsfMRI	Reason for failure task-based fMRI
1	1	1	no	GLIOBLASTOMA WITH ADENOID FEATURES, WHO GRADE IV		failed both
2	1	1	no	HIGH GRADE GLIOMA
3	1		no	no path on clindesk. X 2 sx. Final path?
4		1	yes, only save screens	gbm, no path on clindesk
5	1	1	save screem task, scrollable rsfmri	ANAPLASTIC MIXED OLIGOASTROCYTOMA, WHO GRADE III
6	1		scrollable rsfmri	LEFT FRONTAL OLIGODENDROGLIOMA, no path on clindesk
7	1	1	scrollable task m/l and rsfmri	ANAPLASTIC MIXED OLIGOASTROCYTOMA, WHO GRADE III		Failed activation of broca's area, 4 attempts
8	1	1	scrollable task m only and rsfmri	2/11/14 date on clindesk, but exam date 2/6/14. GLIOBLASTOMA, WITH GIANT CELL FEATURES, WHO GRADE IV		failed lang only, could not follow commands
9	1	1	scrollable rsfmri only	ANAPLASTIC OLIGODENDROGLIOMA-PREDOMINANT MIXED OLIGOASTROCYTOMA, WHO GRADE 3
10	1
11	1	1	scrollable rsfmri only	COMPLEX DYSEMBRYOPLASTIC NEUROEPITHELIAL TUMOR, WHO GRADE I (		Passed task motor, unsucessful task language
12	1	1	scrollable rsfmri only	no path on clindesk. No sx note. Path?	Sz	Passed task motor, could identify Broca's but not Wernicke
13	1	1	scrollable task m/l and rsfmri	GLIOBLASTOMA (WHO Grade IV
14	1		no	CJD. No sx
15	1	1	scrollable task m only and rsfmri	anaplastic astrocytoma, no path report on clindesk		No language task performed, passed motor
16	1		scrollable rsfmri only	ANAPLASTIC OLIGODENDROGLIOMA, WHO GRADE III
17	1	1	scrollable rsfmri only	MIXED OLIGOASTROCYTOMA, WHO GRADE II
18	1		scrollable rsfmri only	GLIOBLASTOMA, WHO GRADE IV
19	1	1	scrollable rsfmri only	left frontal lobe grade 2 oligodendroglioma positive for 1 p 19 q codeletion
20	1	1	scrollable task m only and rsfmri	OLIGODENDROGLIOMA, WHO GRADE II		No language task performed, passed motor
21	1		scrollable rsfmri only	no path on clindesk, no sx report. GBM.
22	1	1	scrollable task m/l and rsfmri	OLIGODENDROGLIOMA, WHO GRADE II
23	1	1	scrollable task m/l and rsfmri (3/6 and 3/5 respectively)	. Performed both 3/5 and 3/6/15. MIXED OLIGOASTROCYTOMA WITH INCREASED PROLIFERATIVE INDEX, WHO GRADE II		Passed task motor, unsuccessful task language
24	1	1	DTI only, scrollable	GLIOBLASTOMA WITH GIANT CELL FEATURES, WHO GRADE IV		failed both
25	1		no fMRI data
26	1
27	1	1	DTI and resting fMRI only, scrollable	GLIOBLASTOMA, WHO GRADE IV		failed both, unable to cooperate
28	1		scrollable rsfmri only	no path on clindesk, no sx report.
29	1	1	scrollable task m/l and rsfmri	no path on clindesk. pleomorphic and cytoma with ganglia grade 3 per Dr. L sx note.
30	1		scrollable rsfmri only	PAPILLARY TUMOR OF THE PINEAL REGION
31	1		scrollable rsfmri only	GLIOBLASTOMA, WHO GRADE IV. Reresection: BRAIN PARENCHYMA WITH EXTENSIVE TREATMENT-RELATED NECROSIS AND REACTIVE CHANGES - DEFINITIVE TUMOR CELLS ARE NOT IDENTIFIED
32	1		scrollable rsfmri only	GLIOBLASTOMA WITH PRIMITIVE NEUROECTODERMAL TUMOR COMPONENT, WHO GRADE IV
33	1		scrollable rsfmri only	no path on clindesk, no sx report. ENCEPHALITIS LGI-1
34	1		scrollable rsfmri only	OLIGODENDROGLIOMA, WHO GRADE II
35	1	1	scrollable rsfmri only	MIXED OLIGOASTROCYTOMA, WHO GRADE ***III***
36	1		scrollable rsfmri only	no path on clindesk, no sx report. Central pain syndrome, not processed
37	1	1	m&/ task fmri only, scrollable	failed due to motion. GLIOBLASTOMA, WHO GRADE IV		Failed? (Task motor successful, task language showed no areas of activation, and resting state could not be processed)
38	1	1	scrollable task m/l and rsfmri	clidesk will not open sx note or path note.
39	1		scrollable rsfmri only	OLIGODENDROGLIOMA, WHO GRADE II
40	1	1	scrollable task m/l and rsfmri	ANAPLASTIC MIXED OLIGOASTROCYTOMA, OLIOGDENDROGLIOMA PREDOMINANT, WHO GRADE III
41	1	1	scrollable task m/l and rsfmri	GLIOBLASTOMA, SMALL CELL VARIANT, WHO GRADE IV
42	1		scrollable rsfmri only	DIFFUSE LARGE B CELL LYMPHOMA
43	1	1	scrollable rsfmri only	failed due to software issue. ANAPLASTIC OLIGODENDROGLIOMA-PREDOMINANT MIXED OLIGOASTROCYTOMA, WHO GRADE III	Change of TR from 3000 to 3120	TR3200 instead of TR 3000, data could not be proccessed
44	1	1	no images sent	HIGH GRADE DIFFUSE ASTROCYTOMA		Passed task motor, could identify Broca's but not Wernicke
45	1	1	scrollable task m/l and rsfmri	MIXED OLIGOASTROCYTOMA, WHO GRADE II		Passed task motor, could identify Broca's but not Wernicke
46	1		scrollable rsfmri only	CONSISTENT WITH CORTICAL TUBER
47	1	1	scrollable task m only and rsfmri	Metastatic small cell carcinoma
48	1	1	m&l task, rsfmri and DTI, scrollable	OLIGODENDROGLIOMA, WHO GRADE II
49	1	1	scrollable task m/l and rsfmri	ANAPLASTIC MIXED OLIGOASTROCYTOMA, WHO GRADE III
50	1		scrollable rsfmri only	OLIGODENDROGLIOMA WITH MULTIPLE FOCI OF ANAPLASIA, WHO GRADE III
51	1		scrollable rsfmri only	no path on clindesk. Right frontal subcortical recurrent glioblastoma
	1		scrollable rsfmri only	no path on clindesk, no sx report.
	1		scrollable rsfmri only	MIXED OLIGOASTROCYTOMA, WHO GRADE II
54	1		scrollable rsfmri only	GLIOBLASTOMA WITH PRIMITIVE NEUROECTODERMAL TUMOR COMPONENT, WHO GRADE IV
55	1	1	scrollable task m/l and rsfmri. Failed language task	ANAPLASTIC MIXED OLIGOASTROCYTOMA, WHO GRADE III (		Passed Task Motor but Task Language had unsuccessful localization
56	1		scrollable rsfmri only (includes visual)	GLIOBLASTOMA, WHO GRADE IV
57	1		scrollable rsfmri only	High GRADE ASTROCYTOMA
58	1	1	scrollable rsfmri only	no path on clindesk. L insular glioma		no task images! Not mentioned in report
59	1		no images sent	MENINGIOANGIOMATOSIS. "RIGHT FRONTAL LESION," BIOPSY (A; INCLUDING FS1 AND SP1) - HYPERCELLULAR WHITE MATTER WITH FINDINGS CONSISTENT WITH REACTIVE CHANGES AND A RARE MINUTE FOCUS SUSPICIOUS FOR GRAY MATTER HETEROTOPIA	braces
60	1		scrollable rsfmri only	GLIOBLASTOMA WITH PRIMITIVE NEUROECTODERMAL TUMOR COMPONENT, WHO GRADE IV
61	1		no images sent	CJD. No sx
62	1		scrollable rsfmri only	GLIOBLASTOMA WITH PRIMITIVE NEUROECTODERMAL TUMOR COMPONENT, WHO GRADE IV	immediate post-op changes
63	1	1	scrollable task m/l and rsfmri	FOCAL CORTICAL DYSPLASIA, TYPE IIA
64	1		scrollable rsfmri only	MENINGIOANGIOMATOSIS. "RIGHT FRONTAL LESION," BIOPSY (A; INCLUDING FS1 AND SP1) - HYPERCELLULAR WHITE MATTER WITH FINDINGS CONSISTENT WITH REACTIVE CHANGES AND A RARE MINUTE FOCUS SUSPICIOUS FOR GRAY MATTER HETEROTOPIA
65	1		scrollable rsfmri only	MIXED OLIGOASTROCYTOMA WITH FOCALLY INCREASED PROLIFERATION INDEX, WHO GRADE II
66	1		scrollable rsfmri only	GLIOBLASTOMA, WHO GRADE IV
67	1		scrollable rsfmri only	MIXED OLIGOASTROCYTOMA, WHO GRADE II
68		1	m task, rsfmri and DTI, scrollable	GLIOBLASTOMA WITH PREDOMINANT PRIMITIVE NEUROECTODERMAL TUMOR (PNET) COMPONENT, WHO GRADE IV
69	1		scrollable rsfmri and leonardo dti only	no path on clindesk, no sx report.
70	1	1	l task and rsfmri , scrollable (motor task images not included)	LOW GRADE DIFFUSE GLIOMA. BRAIN, LATERAL TEMPORAL CORTEX, RESECTION (B) - LOW GRADE DIFFUSE GLIOMA (SEE COMMENT) - ISOLATED PUTATIVE GRAY MATTER HETEROTOPIA.
71	1	1	m&l task, rsfmri and DTI, scrollable	GLIOBLASTOMA, WHO GRADE IV (
72	1	1	m task, rsfmri and DTI, scrollable	OLIGODENDROGLIOMA WITH FOCAL ANAPLASIA, WHO GRADE III		Passed task motor, but task language was "nondiagnostic"
73	1		scrollable rsfmri only	no path on clindesk, no sx report. NMDA
74	1		scrollable rsfmri only	MIXED OLIGOASTROCYTOMA WITH FOCALLY INCREASED PROLIFERATION INDEX, WHO GRADE II
75	1		scrollable rsfmri and DTI only	GLIOBLASTOMA WITH ADENOID FEATURES, WHO GRADE IV
76	1	1	scrollable task m/l and rsfmri	failed lang task. GLIOBLASTOMA, WHO GRADE IV		Failed motor, could not follow commands. No language requested
77	1		scrollable rsfmri only	OLIGODENDROGLIOMA WITH FOCAL ANAPLASIA, WHO GRADE III	immediate post-op changes
78	1		scrollable rsfmri and DTI only	no path on clindesk, no sx report.
79	1		scrollable rsfmri only	no study dated 8/12/14. GLIOBLASTOMA, SMALL CELL VARIANT, WHO GRADE IV
80	1		scrollable rsfmri only	DIFFUSE LARGE B-CELL LYMPHOMA
81	1		scrollable rsfmri and DTI only	GLIOBLASTOMA, WHO GRADE IV	immediate post-op changes
82	1		dti leonardo only, no rsfmri	MIXED OLIGOASTROCYTOMA, WHO GRADE II
83	1	1	m&l task, rsfmri and DTI, scrollable	no path on clindesk. Recurrent L thalamic glioma by op note		Passed task motor, but task language was "nondiagnostic"
84	1	1	m&l task, rsfmri and DTI, scrollable	no path on clindesk. No path on sx note		Passed task motor, but failed task language
85		1	m&l task, rsfmri and DTI, scrollable	OLIGODENDROGLIOMA, WHO GRADE II
86	1		DTI and resting fMRI only, scrollable	MIXED OLIGOASTROCYTOMA, WHO GRADE II - POSITIVE FOR IDH-1 R132H MUTATION BY IMMUNOHISTOCHEMISTRY - NEGATIVE FOR 1p19q CODELETION BY FISH	Technical fail, NOS	FAILED both, succesful subsequent study on 8/21/14
87	1		scrollable DTI only	OLIGODENDROGLIOMA, WHO GRADE II	FAILED, NOT RUN ON TIP
88	1	1	DTI and resting fMRI only, scrollable	MIXED OLIGOASTROCYTOMA, WHO GRADE II - POSITIVE FOR IDH-1 R132H MUTATION BY IMMUNOHISTOCHEMISTRY - NEGATIVE FOR 1p19q CODELETION BY FISH
89	1	1	m&l task, rsfmri scrollable	no path on clindesk. Meningioma per sx note.
90	1	1	m&l (eng and chinese) task, rsfmri and DTI, scrollable	MIXED OLIGOASTROCYTOMA WITH FOCAL ANAPLASIA, WHO GRADE III
91	1		DTI and resting fMRI only, scrollable	no path on clindesk, no op note. No tumor Bx. Reported
92	1	1	m&l task, rsfmri and DTI, scrollable	CAVERNOUS HEMANGIOMA
93	1		DTI scrollable only	GLIOBLASTOMA, WHO GRADE IV	Movt failure
94	1	1	DTI and resting fMRI only, scrollable	GLIOBLASTOMA, WHO GRADE IV - NEGATIVE FOR ISOCITRATE DEHYDROGENASE 1 (IDH1) MUTANT R132H - O-6-METHYLGUANINE DNA METHYLTRANSFERASE (MGMT) GENE METHYLATION NOT DETECTED	no reliable data, tech failure NOS	language not performed/not requested
95	1		scrollable rsfMRI only	GLIOBLASTOMA, WHO GRADE IV - NEGATIVE FOR ISOCITRATE DEHYDROGENASE 1 (IDH1) MUTANT R132H - O-6-METHYLGUANINE DNA METHYLTRANSFERASE (MGMT) GENE METHYLATION NOT DETECTED	Failed due to tumor location affecting network reliability, per report
96	1		DTI and resting fMRI only, scrollable	ADENOID GLIOBLASTOMA, WHO GRADE IV
97	1		DTI scrollable only	ANAPLASTIC OLIGODENDROGLIOMA, WHO GRADE III	FAILED (Failed registration of the resting state networks on the resting state fMRI, most likely secondary to asymmetry of the brain from the large left temporal lobe mass.)
98	1	1	DTI scrollable only, but task and rsfmri reported	GLIOBLASTOMA, WHO GRADE IV, WITH FOCAL SMALL CELL VARIANT MORPHOLOGY
99	1		no images sent	CJD. No sx
100	1		DTI and resting fMRI only, scrollable	SMALL CELL GLIOBLASTOMA, WHO GRADE IV
101	1	1	DTI and resting fMRI only, scrollable	no new sx or path. On original: GLIOBLASTOMA, WHO GRADE IV		Passed task motor, failed task language
102	1	1	m&l task, rsfmri and DTI, scrollable	SMALL CELL GLIOBLASTOMA, WHO GRADE IV
103	1		DTI and resting fMRI only, scrollable	MIXED OLIGOASTROCYTOMA, WHO GRADE II
104	1		DTI and resting fMRI only, scrollable	no path on cilindesk. Left medial frontal and parietal glioblastoma
105	1		scrollable rsfMRI only	EPENDYMOMA WITH TANYCYTIC AND FOCAL CLEAR CELL FEATURES AND INCREASED PROLIFERATIVE INDEX, WHO GRADE II
106	1		DTI and resting fMRI only, scrollable	MIXED OLIGOASTROCYTOMA, WHO GRADE II
107	1		scrollable rsfMRI only	CYSTICERCOSIS
108	1	1	m&l task, rsfmri only, scrollable	EPENDYMOMA WITH TANYCYTIC AND FOCAL CLEAR CELL FEATURES AND INCREASED PROLIFERATIVE INDEX, WHO GRADE II
109	1		DTI and resting fMRI only, scrollable	MIXED OLIGOASTROCYTOMA, WHO GRADE II
110	1		DTI and resting fMRI only, scrollable	CEREBRAL CORTEX WITH REMOTE INFARCT AND GLIOSIS
111	1	1	m&l task, rsfmri and DTI, scrollable	MIXED OLIGOASTROCYTOMA, WHO GRADE II
112	1	1	m&l task, rsfmri and DTI, scrollable	Limited tracts due to motion. GLIOBLASTOMA, WHO GRADE IV		Passed task motor, could identify Broca's but not Wernicke
113	1	1	m&l task, rsfmri and DTI, scrollable	LOW-GRADE GLIONEURONAL TUMOR
114	1		DTI and resting fMRI only, scrollable	FRAGMENT OF CEREBRAL CORTEX WITH A FOCAL MICROGLIAL AGGREGATE AND LEPTOMENINGEAL CHRONIC INFLAMMATION. ENCEPHALOPATHY	ENCEPHALOPATHY, FAILED DUE TO MISREGISTRATION
115	1		DTI and resting fMRI only, scrollable	no path on clindesk. No path on sx note
116	1		resting fMRI only, scrollable	SCANT FRAGMENTS OF CEREBRAL CORTEX WITH OCCASIONAL ATYPICAL CELLS	immediate post-op changes
117	1	1	m&l task, rsfmri, scrollable	GANGLIOGLIOMA, WHO GRADE I
118	1		no images sent	GLIOBLASTOMA, WHO GRADE IV	Technical fail, NOS
119	1		scrollable rsfMRI only	NMDA encephalitis.
120	1	1	DTI and resting fMRI only, scrollable	DIFFUSE ASTROCYTOMA, WHO GRADE II
121	1	1	DTI and resting fMRI scrollable and m/l task fmri	no path on clindesk, no sx note, AVM
122	1	1	resting fMRI scrollable and m/l task fmri	GLIOBLASTOMA, WHO GRADE IV
123	1	1	resting fMRI scrollable and m/l task fmri	SCANT FRAGMENTS OF CEREBRAL CORTEX WITH OCCASIONAL ATYPICAL CELLS
124	1		scrollable rsfMRI only	DIFFUSE LARGE B-CELL LYMPHOMA
125	1	1	only tasked based fmri, scrollable	GLIOBLASTOMA, WHO GRADE IV	MOTION	Failed both, pt. had expressive language difficulties and could not follow commands
126	1	1	resting fMRI scrollable and m/l task fmri	HIGH GRADE GLIOMA
127	1	1	DTI, resting fMRI scrollable and m task fmri	ANAPLASTIC MIXED OLIGOASTROCYTOMA, WHO GRADE III
128	1	1	DTI, resting fMRI scrollable and m task fmri	GLIOBLASTOMA, WHO GRADE IV
129	1		DTI and resting fMRI only, scrollable	ANAPLASTIC MIXED OLIGOASTROCYTOMA, WHO GRADE III
130	1	1	DTI, resting fMRI scrollable and l task (failed) fmri	Meningioma, meningothelial type, WHO grade 1		FAILED
131	1	1	DTI, resting fMRI and m/l task fmri, scrollable	ANAPLASTIC OLIGODENDROGLIOMA, WHO GRADE III
132	1		DTI and resting fMRI only, scrollable	ARTERIOVENOUS MALFORMATION
133	1		images not sent	no path on clindesk. No sx note. Limbic encephalitis
134	1		DTI and resting fMRI only, scrollable	ANAPLASTIC MIXED OLIGOASTROCYTOMA, WHO GRADE III
135	1		resting fMRI only, scrollable	FRAGMENTS OF CEREBRAL CORTEX WITH MILD REACTIVE CHANGES
136	1		resting fMRI only, scrollable	GLIOBLASTOMA WITH FOCAL PRIMITIVE NEUROECTODERMAL TUMOR-LIKE COMPONENT, WHO GRADE IV
137	1	1	DTI and resting fMRI only, scrollable	ANAPLASTIC MIXED OLIGOASTROCYTOMA, WHO GRADE III
138	1		resting fMRI only, scrollable	failed tractography L. SCATTERED ATYPICAL CELLS AND ENDOTHELIAL PROLIFERATION
139	1		resting fMRI only, scrollable	ANAPLASTIC OLIGODENDROGLIOMA, WHO GRADE III
140	1	1	DTI, resting fMRI and m/l task fmri, scrollable	- Meningioma, meningothelial type, WHO grade 1		failed lang only
141	1	1	DTI, resting fMRI and m/l task fmri, scrollable	OLIGODENDROGLIOMA, WHO GRADE II
142	1		DTI and resting fMRI only, scrollable	GLIOBLASTOMA, WHO GRADE IV
143	1	1	DTI, resting fMRI and m/l task fmri, scrollable	GLIOBLASTOMA, WHO GRADE IV
144	1		DTI and resting fMRI, scrollable	GANGLIOGLIOMA, WHO GRADE I
145	1		resting fMRI only, scrollable	COMPLEX DYSEMBRYOPLASTIC NEUROEPITHELIAL TUMOR, WHO GRADE I
146	1		DTI and resting fMRI, scrollable	ANAPLASTIC OLIGODENDROGLIOMA, WHO GRADE III	immediate post-op changes
147	1		DTI and resting fMRI, scrollable	GANGLIOGLIOMA, WHO GRADE I
148	1		DTI, resting fMRI and m/l task fmri, scrollable	GLIOBLASTOMA WITH OLIGODENDROGLIOMA COMPONENT, WHO GRADE IV
149	1		DTI scrollable only	METASTATIC POORLY DIFFERENTIATED CARCINOMA WITH NEUROENDOCRINE FEATURES
150	1		DTI and resting fMRI, scrollable	no path on clindesk. No sx note. Path?
151	1	1	no images sent	ORGANIZING BLOOD CLOT, REACTIVE BRAIN PARENCHYMA, OLD HEMORRHAGE, AND FOCAL FINDINGS SUGGESTIVE OF A CAVERNOUS MALFORMATION	Technical fail, NOS
152	1		DTI and resting fMRI, scrollable	no path on clindesk. No sx note. Path?
153	1		DTI and resting fMRI, scrollable	no path on clindesk. No path on sx note
154	1	1	DTI, resting fMRI and m/l task fmri, scrollable	SMALL CELL GLIOBLASTOMA, WHO GRADE IV
155	1		DTI and resting fMRI, scrollable	CEREBRAL CAVERNOUS MALFORMATION / CAVERNOMA WITH REMOTE HEMORRHAGE AND ORGANIZATION\	FAILED, no MPRAGE for co-registration
156	1	1	DTI, resting fMRI and m/l task fmri, scrollable	ANAPLASTIC MIXED OLIGOASTROCYTOMA, WHO GRADE III
157	1		DTI and resting fMRI, scrollable	LOW GRADE GLIONEURONAL NEOPLASM, MOST CONSISTENT WITH GANGLIOGLIOMA, WHO GRADE I
158	1		resting fMRI only, scrollable	METASTATIC POORLY DIFFERENTIATED CARCINOMA WITH SQUAMOUS AND NEUROENDOCRINE FEATURES
159	1		DTI and resting fMRI, scrollable	GLIOBLASTOMA, WHO GRADE IV
160	1		DTI and resting fMRI, scrollable	CEREBRAL CAVERNOUS MALFORMATION / CAVERNOMA WITH REMOTE HEMORRHAGE AND ORGANIZATION\
161	1		DTI and resting fMRI, scrollable	GLIOBLASTOMA, WHO GRADE IV
162	1		resting fMRI only, scrollable	METASTATIC POORLY DIFFERENTIATED CARCINOMA WITH NEUROENDOCRINE FEATURES
163	1		DTI and resting fMRI, scrollable	METASTATIC ADENOCARCINOMA
164	1		DTI and resting fMRI, scrollable	GLIOBLASTOMA, WHO GRADE IV
165	1	1	DTI, resting fMRI and m task fmri, scrollable	language task failed. No path on clindesk, no sx note. Path?		Passed task motor, unsucessful task language
166	1	1	DTI, resting fMRI and m/l task fmri, scrollable	ANAPLASTIC MIXED OLIGOASTROCYTOMA, WHO GRADE III
167	1		DTI and resting fMRI, scrollable	DIFFUSE LARGE B-CELL LYMPHOMA
168	1		DTI and resting fMRI, scrollable	GLIOBLASTOMA, WHO GRADE IV, WITH UNUSUAL HISTOLOGIC FEATURES
169	1	1	DTI, resting fMRI and m/l task fmri, scrollable	no path on clindesk. No sx note. Path?
170	1		DTI and resting fMRI, scrollable	OLIGODENDROGLIOMA, WHO GRADE II
171	1		DTI and resting fMRI, scrollable	no path on clindesk. No sx note. Path?
172	1		DTI and resting fMRI, scrollable	METASTATIC ADENOCARCINOMA, FAVOR LUNG PRIMARY
173	1		DTI and resting fMRI, scrollable	PILOCYTIC ASTROCYTOMA WITH ANAPLASTIC FEATURES
174	1		DTI only, scrollable	ATYPICAL MENINGIOMA, WHO GRADE II	MOTION
175	1		DTI and resting fMRI, scrollable	no path on clindesk. No sx note. Path?
176	1		DTI only, scrollable. Processing fmri no requested	METASTATIC CARCINOMA, FAVOR LUNG PRIMARY
177	1		DTI and resting fMRI, scrollable	GLIOBLASTOMA, WHO GRADE IV, WITH UNUSUAL HISTOLOGIC FEATURES
178	1		images not sent	no path on clindesk. No sx note. LGI-1 encephalitis
179	1	1	DTI, resting fMRI and m/l task fmri, scrollable	MIXED OLIGOASTROCYTOMA, WHO GRADE II
180	1	1	DTI, resting fMRI and m task fmri, scrollable	No language task performed. GLIOBLASTOMA WITH OLIGODENDROGLIOMA COMPONENT, WHO GRADE IV		Passed task motor, unsucessful task language
181	1		DTI and resting fMRI, scrollable	GLIOBLASTOMA, WHO GRADE IV
182	1	1	DTI, resting fMRI and m/l task fmri, scrollable	GLIOBLASTOMA, WHO GRADE IV		Passed task motor, unsucessful task language
183	1		DTI and resting fMRI, scrollable	LOW-GRADE GLIAL NEOPLASM MOST CONSISTENT WITH PILOCYTIC ASTROCYTOMA, WHO GRADE I
184	1		DTI and resting fMRI, scrollable	no path on clindesk. No sx note. Path?
185	1		no images sent	DIFFUSE GLIOMA, WHO GRADE II	MOTION
186	1	1	DTI, resting fMRI and m task fmri, scrollable	Failed language task. GLIOBLASTOMA, WHO GRADE IV		Passed task motor, unsucessful task language
187	1		DTI and resting fMRI, scrollable	METASTATIC CARCINOMA
188	1		DTI only, scrollable	GLIOBLASTOMA WITH OLIGODENDROGLIAL COMPONENT, WHO GRADE IV	FAILED due to asymmetry secondary to tumor
189	1		resting fMRI only, scrollable	ARTERIOVENOUS MALFORMATION
190	1		DTI only, scrollable	METASTATIC MELANOMA	MOTION
191	1	1	DTI, resting fMRI and m/l task fmri, scrollable	ARTERIOVENOUS MALFORMATION
192	1		DTI and resting fMRI, scrollable	DIFFUSE GLIOMA, WHO GRADE II
193	1	1	DTI, resting fMRI and m/l task fmri, scrollable	ANAPLASTIC OLIGODENDROGLIOMA, WHO GRADE III
194	1		DTI and resting fMRI, scrollable	MIXED OLIGOASTROCYTOMA, WHO GRADE II
195	1		DTI and resting fMRI, scrollable	GLIOBLASTOMA, WHO GRADE IV
196	1		rsfMRI only, scrollable	OLIGODENDROGLIOMA, WHO GRADE II
197	1		DTI and resting fMRI, scrollable	no path on clindesk. GBM per op note
198	1		DTI and resting fMRI, scrollable	no path on clindesk. No sx note. Path?
199	1		DTI and resting fMRI, scrollable	MIXED OLIGOASTROCYTOMA, WHO GRADE II, WITH EFFECTS OF PRIOR TREATMENT
200	1		DTI and resting fMRI, scrollable	TREATMENT EFFECT AND SCATTERED ATYPICAL CELLS. Originally mixed oligoastrocytoma III
201	1		no images sent	no path on clindesk. No sx note. Inflamm encephalitis
202	1		no images sent	ATYPICAL MENINGIOMA, WHO GRADE II,
203	1		DTI and resting fMRI, scrollable	no path on clindesk. Metastatic lung carcinoma
204	1		rsfMRI only, scrollable	GLIOBLASTOMA, WHO GRADE IV
205	1	1	DTI, resting fMRI and m/l task fmri, scrollable	PILOCYTIC ASTROCYTOMA WITH ANAPLASTIC FEATURES
206	1		no images sent	VASCULAR MALFORMATION MOST CONSISTENT WITH ARTERIOVENOUS MALFORMATION
207	1		DTI and resting fMRI, scrollable	COMPLEX DYSEMBRYOPLASTIC NEUROEPITHELIAL TUMOR, WHO GRADE I
208	1		DTI and resting fMRI, scrollable	GLIOBLASTOMA, SMALL CELL VARIANT, WHO GRADE IV
209	1		DTI and resting fMRI, scrollable	DIFFUSE GLIOMA, WHO GRADE II
210	1		DTI only, scrollable	no path on clindesk. NF-1, assumed r thalamic glioma
211	1		DTI and resting fMRI, scrollable	EXTENSIVE TREATMENT EFFECT AND POST-OPERATIVE CHANGES WITH MODEST RESIDUAL GLIOMA
212	1		no images sent. 3d code removed, pt had 2 studies in 1 week	GLIOBLASTOMA, WHO GRADE IV
213	1		rsfMRI only, scrollable	METASTATIC NON-SMALL CELL CARCINOMA, CONSISTENT WITH LUNG PRIMARY, WITH EXTENSIVE TREATMENT EFFECT	Technical fail, NOS
214	1		no images sent. Meningioma, images not asked to be processed	ATYPICAL MENINGIOMA, WHO GRADE II	NOT PROCESSED, NOT REQUESTED BY MD
215	1		DTI and resting fMRI, scrollable	no path on clindesk. No sx note. Path?
216	1		DTI and resting fMRI, scrollable	FRAGMENTS OF CEREBRAL CORTEX AND WHITE MATTER WITH MILD REACTIVE CHANGES
217	1	1	DTI, resting fMRI and m/l task fmri, scrollable	MIXED OLIGOASTROCYTOMA, WHO GRADE II		Passed task motor, unsucessful task language
218	1		DTI and resting fMRI, scrollable	no path on clindesk. No sx note. AVM.
219	1		DTI and resting fMRI, scrollable	MALIGNANT MELANOMA
220	1		DTI and resting fMRI, scrollable	No path on clindesk. Spetzler-Martin grade 3 arteriovenous malformation, left parietal per gamma knife sx note.
221	1		DTI and resting fMRI, scrollable	no path on clindesk. No sx note. Path?
222	1		DTI only, scrollable	FOCAL CORTICAL DYSPLASIA, TYPE IIA
223	1		DTI only, scrollable. Meningioma, not asked to be processed	MENINGIOMA, WHO GRADE I	Technical fail, NOS
224	1	1	DTI and resting fMRI, scrollable	no path on clindesk. No sx note. Path?		Passed task motor, unsucessful task language
225	1	1	DTI, resting fMRI and m/l task fmri, scrollable	no path on clindesk. No sx note. Path?
226	1		DTI and resting fMRI, scrollable	GLIOBLASTOMA, WHO GRADE IV
227	1		no images sent. Meningioma, not asked to be processed	MENINGIOMA, WHO GRADE I	Technical fail, NOS
228	1		DTI and resting fMRI, scrollable	MENINGIOMA WITH BRAIN INVASION, WHO GRADE II
229	1		DTI and resting fMRI, scrollable	no path on clindesl. L frontal GBM in sx note
230	1		rsfMRI only, scrollable	no path on clindesk. No sx note. LGI-1 encephalitis
231	1	1	DTI, resting fMRI and m/l task fmri, scrollable	OLIGODENDROGLIOMA, WHO GRADE II
232	1		DTI and resting fMRI, scrollable	no path on clindesk. R temporal heterotopia by sx note
233	1	1	DTI, resting fMRI and m/l task fmri, scrollable	OLIGODENDROGLIOMA, WHO GRADE II
234	1		rsfMRI only, scrollable	OLIGODENDROGLIOMA, WHO GRADE II, WITH ELEVATED PROLIFERATION INDEX	Technical fail, NOS
235	1		DTI and resting fMRI, scrollable	METASTATIC POORLY DIFFERENTIATED ADENOCARCINOMA, CONSISTENT WITH ORIGIN FROM LUNG PRIMARY
		84

## Sheet: all_TIP_inventory
Research ID	Age	Scanner	resting	task MRI	pediatric	disease	reason for failure	Scans
1		SMRA	1					RESTING STATE fMRI(5	SAG T1 MPRAGE(1	SAG T1 MPRage_S2_DIS2D(1
2		SMRA	1					DAN90TIP(1	DAN95TIP(1	DAN97TIP(1	DMN90TIP(1	DMN95TIP(1	DMN97TIP(1	FPC90TIP(1	FPC95TIP(1	FPC97TIP(1	LAN90TIP(1	LAN95TIP(1	LAN97TIP(1	REST1(1	REST2(1	RSNQCTIP(1	SAG T1 MPRAGE(1	SMN90TIP(1	SMN95TIP(1	SMN97TIP(1	VAN90TIP(1	VAN95TIP(1	VAN97TIP(1	VIS90TIP(1	VIS95TIP(1	VIS97TIP(1
3		NMR2	1	1				DAN90TIP(1	DAN95TIP(1	DAN97TIP(1	DMN90TIP(1	DMN95TIP(1	DMN97TIP(1	FPC90TIP(1	FPC95TIP(1	FPC97TIP(1	LAN90TIP(1	LAN95TIP(1	LAN97TIP(1	SAG T1 MPRAGE(1	SMN90TIP(1	SMN95TIP(1	SMN97TIP(1	TRA fMRI language word generation(3	TRA fMRI MOTOR START STOP FINGER TAP(2	TRA fMRI RESTING STATE 1(1	TRA fMRI RESTING STATE 2(1	VAN90TIP(1	VAN95TIP(1	VAN97TIP(1	VIS90TIP(1	VIS95TIP(1	VIS97TIP(1
4		SMRA	1	1				act_TRA fMRI LANGUAGE(2	act_TRA fMRI MOTOR(2	RESEARCH_TIP_DAN_90_pcnt(1	RESEARCH_TIP_DAN_95_pcnt(1	RESEARCH_TIP_DAN_97_pcnt(1	RESEARCH_TIP_DMN_90_pcnt(1	RESEARCH_TIP_DMN_95_pcnt(1	RESEARCH_TIP_DMN_97_pcnt(1	RESEARCH_TIP_FPC_90_pcnt(1	RESEARCH_TIP_FPC_95_pcnt(1	RESEARCH_TIP_FPC_97_pcnt(1	RESEARCH_TIP_LAN_90_pcnt(1	RESEARCH_TIP_LAN_95_pcnt(1	RESEARCH_TIP_LAN_97_pcnt(1	RESEARCH_TIP_SMN_90_pcnt(1	RESEARCH_TIP_SMN_95_pcnt(1	RESEARCH_TIP_SMN_97_pcnt(1	RESEARCH_TIP_VAN_90_pcnt(1	RESEARCH_TIP_VAN_95_pcnt(1	RESEARCH_TIP_VAN_97_pcnt(1	RESEARCH_TIP_VIS_90_pcnt(1	RESEARCH_TIP_VIS_95_pcnt(1	RESEARCH_TIP_VIS_97_pcnt(1	RESTING STATE fMRI(2	SAG T1 MPR(1
5		SMRA	1					DAN90TIP(1	DAN95TIP(1	DAN97TIP(1	DMN90TIP(1	DMN95TIP(1	DMN97TIP(1	FPC90TIP(1	FPC95TIP(1	FPC97TIP(1	LAN90TIP(1	LAN95TIP(1	LAN97TIP(1	RESTING STATE fMRI(2	SAG T1(1	SMN90TIP(1	SMN95TIP(1	SMN97TIP(1	TRA 3D STEALTH(2	VAN90TIP(1	VAN95TIP(1	VAN97TIP(1	VIS90TIP(1	VIS95TIP(1	VIS97TIP(1
6		SMRA	1	1				act_TRA fMRI LANGUAGE(2	act_TRA fMRI MOTOR(1	RESEARCH_TIP_DAN_90_pcnt(1	RESEARCH_TIP_DAN_95_pcnt(1	RESEARCH_TIP_DAN_97_pcnt(1	RESEARCH_TIP_DMN_90_pcnt(1	RESEARCH_TIP_DMN_95_pcnt(1	RESEARCH_TIP_DMN_97_pcnt(1	RESEARCH_TIP_FPC_90_pcnt(1	RESEARCH_TIP_FPC_95_pcnt(1	RESEARCH_TIP_FPC_97_pcnt(1	RESEARCH_TIP_LAN_90_pcnt(1	RESEARCH_TIP_LAN_95_pcnt(1	RESEARCH_TIP_LAN_97_pcnt(1	RESEARCH_TIP_SMN_90_pcnt(1	RESEARCH_TIP_SMN_95_pcnt(1	RESEARCH_TIP_SMN_97_pcnt(1	RESEARCH_TIP_VAN_90_pcnt(1	RESEARCH_TIP_VAN_95_pcnt(1	RESEARCH_TIP_VAN_97_pcnt(1	RESEARCH_TIP_VIS_90_pcnt(1	RESEARCH_TIP_VIS_95_pcnt(1	RESEARCH_TIP_VIS_97_pcnt(1	RESTING STATE fMRI(1	SAG T1 MPR(1
7		NMR2	1					DAN90TIP(1	DAN95TIP(1	DAN97TIP(1	DMN90TIP(1	DMN95TIP(1	DMN97TIP(1	FPC90TIP(1	FPC95TIP(1	FPC97TIP(1	LAN90TIP(1	LAN95TIP(1	LAN97TIP(1	REST1(1	REST2(1	RSNQCTIP(1	SAG T1 MPRAGE(1	SMN90TIP(1	SMN95TIP(1	SMN97TIP(1	VAN90TIP(1	VAN95TIP(1	VAN97TIP(1	VIS90TIP(1	VIS95TIP(1	VIS97TIP(1
8		NMR2	1	1				DAN90TIP(1	DAN95TIP(1	DAN97TIP(1	DMN90TIP(1	DMN95TIP(1	DMN97TIP(1	FPC90TIP(1	FPC95TIP(1	FPC97TIP(1	LAN90TIP(1	LAN95TIP(1	LAN97TIP(1	SAG T1 MPRAGE(1	SMN90TIP(1	SMN95TIP(1	SMN97TIP(1	TRA fMRI language word generation(1	TRA fMRI MOTOR START STOP FINGER TAP(1	TRA fMRI RESTING STATE 1(1	TRA fMRI RESTING STATE 2(1	VAN90TIP(1	VAN95TIP(1	VAN97TIP(1	VIS90TIP(1	VIS95TIP(1	VIS97TIP(1
9		NMR2	1					DAN90TIP(1	DAN95TIP(1	DAN97TIP(1	DMN90TIP(1	DMN95TIP(1	DMN97TIP(1	FPC90TIP(1	FPC95TIP(1	FPC97TIP(1	LAN90TIP(1	LAN95TIP(1	LAN97TIP(1	SAG T1 MPRAGE(1	SMN90TIP(1	SMN95TIP(1	SMN97TIP(1	TRA fMRI RESTING STATE 1(1	TRA fMRI RESTING STATE 2(1	TRA T1 STEALTH(1	VAN90TIP(1	VAN95TIP(1	VAN97TIP(1	VIS90TIP(1	VIS95TIP(1	VIS97TIP(1
10		NMR2	1	1				DAN90TIP(1	DAN95TIP(1	DAN97TIP(1	DMN90TIP(1	DMN95TIP(1	DMN97TIP(1	FPC90TIP(1	FPC95TIP(1	FPC97TIP(1	LAN90TIP(1	LAN95TIP(1	LAN97TIP(1	SAG T1 MPRAGE(1	SMN90TIP(1	SMN95TIP(1	SMN97TIP(1	TRA fMRI language word generation(1	TRA fMRI RESTING STATE 1(1	TRA fMRI RESTING STATE 2(1	VAN90TIP(1	VAN95TIP(1	VAN97TIP(1	VIS90TIP(1	VIS95TIP(1	VIS97TIP(1
11		SMRA	1	1				act_TRA fMRI LANGUAGE(2	DAN90TIP(1	DAN95TIP(1	DAN97TIP(1	DMN90TIP(1	DMN95TIP(1	DMN97TIP(1	FPC90TIP(1	FPC95TIP(1	FPC97TIP(1	LAN90TIP(1	LAN95TIP(1	LAN97TIP(1	RESTING STATE fMRI(2	SAG T1 MPR(1	SMN90TIP(1	SMN95TIP(1	SMN97TIP(1	VAN90TIP(1	VAN95TIP(1	VAN97TIP(1	VIS90TIP(1	VIS95TIP(1	VIS97TIP(1
12		SMRA	1					DAN90TIP(1	DAN95TIP(1	DAN97TIP(1	DMN90TIP(1	DMN95TIP(1	DMN97TIP(1	FPC90TIP(1	FPC95TIP(1	FPC97TIP(1	LAN90TIP(1	LAN95TIP(1	LAN97TIP(1	REST1(1	REST2(1	RSNQCTIP(1	SAG T1 MPRAGE(1	SMN90TIP(1	SMN95TIP(1	SMN97TIP(1	TRA 3D T1 GRE STEALTH+++NO ANGLE++(1	VAN90TIP(1	VAN95TIP(1	VAN97TIP(1	VIS90TIP(1	VIS95TIP(1	VIS97TIP(1
13		SMRA		1				act_TRA fMRI LANGUAGE(2	act_TRA fMRI MOTOR(2	RESEARCH_TIP_DAN_90_pcnt(1	RESEARCH_TIP_DAN_95_pcnt(1	RESEARCH_TIP_DAN_97_pcnt(1	RESEARCH_TIP_DMN_90_pcnt(1	RESEARCH_TIP_DMN_95_pcnt(1	RESEARCH_TIP_DMN_97_pcnt(1	RESEARCH_TIP_FPC_90_pcnt(1	RESEARCH_TIP_FPC_95_pcnt(1	RESEARCH_TIP_FPC_97_pcnt(1	RESEARCH_TIP_LAN_90_pcnt(1	RESEARCH_TIP_LAN_95_pcnt(1	RESEARCH_TIP_LAN_97_pcnt(1	RESEARCH_TIP_SMN_90_pcnt(1	RESEARCH_TIP_SMN_95_pcnt(1	RESEARCH_TIP_SMN_97_pcnt(1	RESEARCH_TIP_VAN_90_pcnt(1	RESEARCH_TIP_VAN_95_pcnt(1	RESEARCH_TIP_VAN_97_pcnt(1	RESEARCH_TIP_VIS_90_pcnt(1	RESEARCH_TIP_VIS_95_pcnt(1	RESEARCH_TIP_VIS_97_pcnt(1	SAG T1 MPR(1
14		SMRA	1					DAN90TIP(1	DAN95TIP(1	DAN97TIP(1	DMN90TIP(1	DMN95TIP(1	DMN97TIP(1	FPC90TIP(1	FPC95TIP(1	FPC97TIP(1	LAN90TIP(1	LAN95TIP(1	LAN97TIP(1	RESTING STATE fMRI(2	SAG T1 MPRAGE(1	SMN90TIP(1	SMN95TIP(1	SMN97TIP(1	VAN90TIP(1	VAN95TIP(1	VAN97TIP(1	VIS90TIP(1	VIS95TIP(1	VIS97TIP(1
15		SMRA	1					DAN90TIP(1	DAN95TIP(1	DAN97TIP(1	DMN90TIP(1	DMN95TIP(1	DMN97TIP(1	FPC90TIP(1	FPC95TIP(1	FPC97TIP(1	LAN90TIP(1	LAN95TIP(1	LAN97TIP(1	RESTING STATE fMRI(2	SMN90TIP(1	SMN95TIP(1	SMN97TIP(1	TRA 3D GRE 1.0++NO ANGLE++(2	VAN90TIP(1	VAN95TIP(1	VAN97TIP(1	VIS90TIP(1	VIS95TIP(1	VIS97TIP(1
16		SMRA	1					DAN90TIP(1	DAN95TIP(1	DAN97TIP(1	DMN90TIP(1	DMN95TIP(1	DMN97TIP(1	FPC90TIP(1	FPC95TIP(1	FPC97TIP(1	LAN90TIP(1	LAN95TIP(1	LAN97TIP(1	REST1(1	REST2(1	RSNQCTIP(1	SAG T1 MPRAGE(1	SMN90TIP(1	SMN95TIP(1	SMN97TIP(1	TRA 3D T1 GRE STEALTH+++NO ANGLE++(1	VAN90TIP(1	VAN95TIP(1	VAN97TIP(1	VIS90TIP(1	VIS95TIP(1	VIS97TIP(1
17	42	SMRA	1	1				act_TRA fMRI LANGUAGE(3	DAN90-RESEARCH-TIP(1	DAN95-RESEARCH-TIP(1	DAN97-RESEARCH-TIP(1	DMN90-RESEARCH-TIP(1	DMN95-RESEARCH-TIP(1	DMN97-RESEARCH-TIP(1	FPC90-RESEARCH-TIP(1	FPC95-RESEARCH-TIP(1	FPC97-RESEARCH-TIP(1	LAN90-RESEARCH-TIP(1	LAN95-RESEARCH-TIP(1	LAN97-RESEARCH-TIP(1	RESTING STATE fMRI(2	SAG T1 MPR(1	SMN90-RESEARCH-TIP(1	SMN95-RESEARCH-TIP(1	SMN97-RESEARCH-TIP(1	VAN90-RESEARCH-TIP(1	VAN95-RESEARCH-TIP(1	VAN97-RESEARCH-TIP(1	VIS90-RESEARCH-TIP(1	VIS95-RESEARCH-TIP(1	VIS97-RESEARCH-TIP(1
18		NMR2	1					DAN90TIP(1	DAN95TIP(1	DAN97TIP(1	DMN90TIP(1	DMN95TIP(1	DMN97TIP(1	FPC90TIP(1	FPC95TIP(1	FPC97TIP(1	LAN90TIP(1	LAN95TIP(1	LAN97TIP(1	SAG T1 MPRAGE(1	SMN90TIP(1	SMN95TIP(1	SMN97TIP(1	TRA fMRI RESTING STATE(2	TRA STEALTH GRE+++STRAIGHT+++(1	VAN90TIP(1	VAN95TIP(1	VAN97TIP(1	VIS90TIP(1	VIS95TIP(1	VIS97TIP(1
19		SMRA	1	1				act_TRA fMRI LANGUAGE(1	act_TRA fMRI MOTOR(1	DAN90-RESEARCH-TIP(1	DAN95-RESEARCH-TIP(1	DAN97-RESEARCH-TIP(1	DMN90-RESEARCH-TIP(1	DMN95-RESEARCH-TIP(1	DMN97-RESEARCH-TIP(1	FPC90-RESEARCH-TIP(1	FPC95-RESEARCH-TIP(1	FPC97-RESEARCH-TIP(1	LAN90-RESEARCH-TIP(1	LAN95-RESEARCH-TIP(1	LAN97-RESEARCH-TIP(1	RESTING STATE fMRI(2	SAG T1 MPR(1	SMN90-RESEARCH-TIP(1	SMN95-RESEARCH-TIP(1	SMN97-RESEARCH-TIP(1	VAN90-RESEARCH-TIP(1	VAN95-RESEARCH-TIP(1	VAN97-RESEARCH-TIP(1	VIS90-RESEARCH-TIP(1	VIS95-RESEARCH-TIP(1	VIS97-RESEARCH-TIP(1
20		SMRA	1					DAN90-RESEARCH-TIP(1	DAN95-RESEARCH-TIP(1	DAN97-RESEARCH-TIP(1	DMN90-RESEARCH-TIP(1	DMN95-RESEARCH-TIP(1	DMN97-RESEARCH-TIP(1	FPC90-RESEARCH-TIP(1	FPC95-RESEARCH-TIP(1	FPC97-RESEARCH-TIP(1	LAN90-RESEARCH-TIP(1	LAN95-RESEARCH-TIP(1	LAN97-RESEARCH-TIP(1	RESTING STATE fMRI(2	SAG T1 MPRAGE(1	SMN90-RESEARCH-TIP(1	SMN95-RESEARCH-TIP(1	SMN97-RESEARCH-TIP(1	VAN90-RESEARCH-TIP(1	VAN95-RESEARCH-TIP(1	VAN97-RESEARCH-TIP(1	VIS90-RESEARCH-TIP(1	VIS95-RESEARCH-TIP(1	VIS97-RESEARCH-TIP(1
21		NMR2	1	1				DAN90TIP(1	DAN95TIP(1	DAN97TIP(1	DMN90TIP(1	DMN95TIP(1	DMN97TIP(1	FPC90TIP(1	FPC95TIP(1	FPC97TIP(1	LAN90TIP(1	LAN95TIP(1	LAN97TIP(1	SAG T1 MPRAGE(1	SMN90TIP(1	SMN95TIP(1	SMN97TIP(1	TRA fMRI language word generation(1	TRA fMRI MOTOR START STOP FINGER TAP(1	TRA fMRI RESTING STATE 1(1	TRA fMRI RESTING STATE 2(1	TRA fMRI RESTING STATE 3(1	VAN90TIP(1	VAN95TIP(1	VAN97TIP(1	VIS90TIP(1	VIS95TIP(1	VIS97TIP(1
22		NMR2	1					DAN90TIP(1	DAN95TIP(1	DAN97TIP(1	DMN90TIP(1	DMN95TIP(1	DMN97TIP(1	FPC90TIP(1	FPC95TIP(1	FPC97TIP(1	LAN90TIP(1	LAN95TIP(1	LAN97TIP(1	REST1(1	REST2(1	RSNQCTIP(1	SAG T1 MPRAGE(1	SMN90TIP(1	SMN95TIP(1	SMN97TIP(1	VAN90TIP(1	VAN95TIP(1	VAN97TIP(1	VIS90TIP(1	VIS95TIP(1	VIS97TIP(1
23		SMRA	1					DAN90TIP(1	DAN95TIP(1	DAN97TIP(1	DMN90TIP(1	DMN95TIP(1	DMN97TIP(1	FPC90TIP(1	FPC95TIP(1	FPC97TIP(1	LAN90TIP(1	LAN95TIP(1	LAN97TIP(1	RESTING STATE fMRI(2	SAG T1 MPR(1	SMN90TIP(1	SMN95TIP(1	SMN97TIP(1	VAN90TIP(1	VAN95TIP(1	VAN97TIP(1	VIS90TIP(1	VIS95TIP(1	VIS97TIP(1
24		SMRA	1					AX MPR(1	DAN90-RESEARCH-TIP(1	DAN95-RESEARCH-TIP(1	DAN97-RESEARCH-TIP(1	DMN90-RESEARCH-TIP(1	DMN95-RESEARCH-TIP(1	DMN97-RESEARCH-TIP(1	FPC90-RESEARCH-TIP(1	FPC95-RESEARCH-TIP(1	FPC97-RESEARCH-TIP(1	LAN90-RESEARCH-TIP(1	LAN95-RESEARCH-TIP(1	LAN97-RESEARCH-TIP(1	RESTING STATE fMRI(2	SAG T1 MPR(1	SMN90-RESEARCH-TIP(1	SMN95-RESEARCH-TIP(1	SMN97-RESEARCH-TIP(1	VAN90-RESEARCH-TIP(1	VAN95-RESEARCH-TIP(1	VAN97-RESEARCH-TIP(1	VIS90-RESEARCH-TIP(1	VIS95-RESEARCH-TIP(1	VIS97-RESEARCH-TIP(1
25		NMR2	1					DAN90TIP(1	DAN95TIP(1	DAN97TIP(1	DMN90TIP(1	DMN95TIP(1	DMN97TIP(1	FPC90TIP(1	FPC95TIP(1	FPC97TIP(1	LAN90TIP(1	LAN95TIP(1	LAN97TIP(1	REST1(1	REST2(1	RSNQCTIP(1	SAG T1 MPRAGE(1	SMN90TIP(1	SMN95TIP(1	SMN97TIP(1	T1POST(1	VAN90TIP(1	VAN95TIP(1	VAN97TIP(1	VIS90TIP(1	VIS95TIP(1	VIS97TIP(1
26		SMRA	1	1				act_TRA fMRI LANGUAGE(1	act_TRA fMRI MOTOR(1	DAN90-RESEARCH-TIP(1	DAN95-RESEARCH-TIP(1	DAN97-RESEARCH-TIP(1	DMN90-RESEARCH-TIP(1	DMN95-RESEARCH-TIP(1	DMN97-RESEARCH-TIP(1	FPC90-RESEARCH-TIP(1	FPC95-RESEARCH-TIP(1	FPC97-RESEARCH-TIP(1	LAN90-RESEARCH-TIP(1	LAN95-RESEARCH-TIP(1	LAN97-RESEARCH-TIP(1	RESTING STATE fMRI(2	SAG T1 MPR(1	SMN90-RESEARCH-TIP(1	SMN95-RESEARCH-TIP(1	SMN97-RESEARCH-TIP(1	VAN90-RESEARCH-TIP(1	VAN95-RESEARCH-TIP(1	VAN97-RESEARCH-TIP(1	VIS90-RESEARCH-TIP(1	VIS95-RESEARCH-TIP(1	VIS97-RESEARCH-TIP(1
27		NMR2		1				DAN90TIP(1	DAN95TIP(1	DAN97TIP(1	DMN90TIP(1	DMN95TIP(1	DMN97TIP(1	FPC90TIP(1	FPC95TIP(1	FPC97TIP(1	LAN90TIP(1	LAN95TIP(1	LAN97TIP(1	SAG T1 MPRAGE(1	SMN90TIP(1	SMN95TIP(1	SMN97TIP(1	TRA fMRI MOTOR START STOP FINGER TAP(4	VAN90TIP(1	VAN95TIP(1	VAN97TIP(1	VIS90TIP(1	VIS95TIP(1	VIS97TIP(1
28		SMRA	1	1				act_TRA fMRI LANGUAGE(2	act_TRA fMRI MOTOR(1	DAN90-RESEARCH-TIP(1	DAN95-RESEARCH-TIP(1	DAN97-RESEARCH-TIP(1	DMN90-RESEARCH-TIP(1	DMN95-RESEARCH-TIP(1	DMN97-RESEARCH-TIP(1	FPC90-RESEARCH-TIP(1	FPC95-RESEARCH-TIP(1	FPC97-RESEARCH-TIP(1	LAN90-RESEARCH-TIP(1	LAN95-RESEARCH-TIP(1	LAN97-RESEARCH-TIP(1	RESTING STATE fMRI(2	SAG T1 MPR(1	SMN90-RESEARCH-TIP(1	SMN95-RESEARCH-TIP(1	SMN97-RESEARCH-TIP(1	VAN90-RESEARCH-TIP(1	VAN95-RESEARCH-TIP(1	VAN97-RESEARCH-TIP(1	VIS90-RESEARCH-TIP(1	VIS95-RESEARCH-TIP(1	VIS97-RESEARCH-TIP(1
29		SMRA	1	1				act_TRA fMRI MOTOR(3	RESTING STATE fMRI(2	SAG T1 MPR(1
30		SMRA	1					RESTING STATE fMRI(2	SAG T1 MPR(1
31		NMR2	1	1				SAG T1 MPRAGE(2	TRA fMRI MOTOR START STOP FINGER TAP(1	TRA fMRI RESTING STATE 1(1	TRA fMRI RESTING STATE 2(1
32		NMR2	1	1				DAN90TIP(1	DAN95TIP(1	DAN97TIP(1	DMN90TIP(1	DMN95TIP(1	DMN97TIP(1	FPC90TIP(1	FPC95TIP(1	FPC97TIP(1	LAN90TIP(1	LAN95TIP(1	LAN97TIP(1	LANG(2	MOTOR(1	REST1(1	REST2(1	RSNQCTIP(1	SAG T1 MPRAGE(1	SMN90TIP(1	SMN95TIP(1	SMN97TIP(1	T1(1	VAN90TIP(1	VAN95TIP(1	VAN97TIP(1	VIS90TIP(1	VIS95TIP(1	VIS97TIP(1
33		NMR2	1	1				DAN90TIP(1	DAN95TIP(1	DAN97TIP(1	DMN90TIP(1	DMN95TIP(1	DMN97TIP(1	FPC90TIP(1	FPC95TIP(1	FPC97TIP(1	LAN90TIP(1	LAN95TIP(1	LAN97TIP(1	LANG(1	MOTOR(2	REST1(1	REST2(2	RSNQCTIP(1	SAG T1 MPRAGE(1	SMN90TIP(1	SMN95TIP(1	SMN97TIP(1	VAN90TIP(1	VAN95TIP(1	VAN97TIP(1	VIS90TIP(1	VIS95TIP(1	VIS97TIP(1
34		SMRA	1	1				act_TRA fMRI LANGUAGE(1	act_TRA fMRI MOTOR(2	DAN90-RESEARCH-TIP(1	DAN95-RESEARCH-TIP(1	DAN97-RESEARCH-TIP(1	DMN90-RESEARCH-TIP(1	DMN95-RESEARCH-TIP(1	DMN97-RESEARCH-TIP(1	FPC90-RESEARCH-TIP(1	FPC95-RESEARCH-TIP(1	FPC97-RESEARCH-TIP(1	LAN90-RESEARCH-TIP(1	LAN95-RESEARCH-TIP(1	LAN97-RESEARCH-TIP(1	RESTING STATE fMRI(2	SAG T1 MPR(1	SMN90-RESEARCH-TIP(1	SMN95-RESEARCH-TIP(1	SMN97-RESEARCH-TIP(1	VAN90-RESEARCH-TIP(1	VAN95-RESEARCH-TIP(1	VAN97-RESEARCH-TIP(1	VIS90-RESEARCH-TIP(1	VIS95-RESEARCH-TIP(1	VIS97-RESEARCH-TIP(1
35		NMR2	1	1				DAN90TIP(1	DAN95TIP(1	DAN97TIP(1	DMN90TIP(1	DMN95TIP(1	DMN97TIP(1	FPC90TIP(1	FPC95TIP(1	FPC97TIP(1	LAN90TIP(1	LAN95TIP(1	LAN97TIP(1	SAG T1 MPRAGE(1	SMN90TIP(1	SMN95TIP(1	SMN97TIP(1	TRA fMRI language word generation(2	TRA fMRI RESTING STATE 1(1	TRA fMRI RESTING STATE 2(1	VAN90TIP(1	VAN95TIP(1	VAN97TIP(1	VIS90TIP(1	VIS95TIP(1	VIS97TIP(1
36		NMR2	1					SAG T1 MPRAGE(1	TRA fMRI RESTING STATE 1(1	TRA fMRI RESTING STATE 2(1
37		MRC35045	1					act_ep2d_bold_functional_con(2	DAN90TIP(1	DAN95TIP(1	DAN97TIP(1	DMN90TIP(1	DMN95TIP(1	DMN97TIP(1	FPC90TIP(1	FPC95TIP(1	FPC97TIP(1	LAN90TIP(1	LAN95TIP(1	LAN97TIP(1	MPRAGE T1 AX STEALTH(1	SMN90TIP(1	SMN95TIP(1	SMN97TIP(1	VAN90TIP(1	VAN95TIP(1	VAN97TIP(1	VIS90TIP(1	VIS95TIP(1	VIS97TIP(1
38		NMR2	1	1				DAN90TIP(1	DAN95TIP(1	DAN97TIP(1	DMN90TIP(1	DMN95TIP(1	DMN97TIP(1	FPC90TIP(1	FPC95TIP(1	FPC97TIP(1	LAN90TIP(1	LAN95TIP(1	LAN97TIP(1	MOTOR(2	REST1(1	REST2(1	RSNQCTIP(1	SAG T1 MPRAGE(1	SMN90TIP(1	SMN95TIP(1	SMN97TIP(1	VAN90TIP(1	VAN95TIP(1	VAN97TIP(1	VIS90TIP(1	VIS95TIP(1	VIS97TIP(1
39		SMRA	1					DAN90TIP(1	DAN95TIP(1	DAN97TIP(1	DMN90TIP(1	DMN95TIP(1	DMN97TIP(1	FPC90TIP(1	FPC95TIP(1	FPC97TIP(1	LAN90TIP(1	LAN95TIP(1	LAN97TIP(1	REST1(1	REST2(1	RSNQCTIP(1	SAG T1 MPRAGE(1	SMN90TIP(1	SMN95TIP(1	SMN97TIP(1	VAN90TIP(1	VAN95TIP(1	VAN97TIP(1	VIS90TIP(1	VIS95TIP(1	VIS97TIP(1
40		SMRA	1					DAN90TIP(1	DAN95TIP(1	DAN97TIP(1	DMN90TIP(1	DMN95TIP(1	DMN97TIP(1	FPC90TIP(1	FPC95TIP(1	FPC97TIP(1	LAN90TIP(1	LAN95TIP(1	LAN97TIP(1	REST1(1	REST2(1	RSNQCTIP(1	SAG T1 MPRAGE(1	SMN90TIP(1	SMN95TIP(1	SMN97TIP(1	TRA 3D T1 GRE STEALTH+++NO ANGLE++(1	VAN90TIP(1	VAN95TIP(1	VAN97TIP(1	VIS90TIP(1	VIS95TIP(1	VIS97TIP(1
41		SMRA	1					DAN90TIP(1	DAN95TIP(1	DAN97TIP(1	DMN90TIP(1	DMN95TIP(1	DMN97TIP(1	FPC90TIP(1	FPC95TIP(1	FPC97TIP(1	LAN90TIP(1	LAN95TIP(1	LAN97TIP(1	REST1(1	REST2(1	RSNQCTIP(1	SAG T1 MPRAGE(1	SMN90TIP(1	SMN95TIP(1	SMN97TIP(1	TRA 3D T1 GRE STEALTH+++NO ANGLE++(1	VAN90TIP(1	VAN95TIP(1	VAN97TIP(1	VIS90TIP(1	VIS95TIP(1	VIS97TIP(1
42		SMRA	1					DAN90TIP(1	DAN95TIP(1	DAN97TIP(1	DMN90TIP(1	DMN95TIP(1	DMN97TIP(1	FPC90TIP(1	FPC95TIP(1	FPC97TIP(1	LAN90TIP(1	LAN95TIP(1	LAN97TIP(1	REST1(1	REST2(1	RSNQCTIP(1	SAG T1 MPRAGE(1	SMN90TIP(1	SMN95TIP(1	SMN97TIP(1	TRA 3D T1 GRE STEALTH+++NO ANGLE++(2	VAN90TIP(1	VAN95TIP(1	VAN97TIP(1	VIS90TIP(1	VIS95TIP(1	VIS97TIP(1
43		NMR2	1					DAN90-RESEARCH-TIP(1	DAN95-RESEARCH-TIP(1	DAN97-RESEARCH-TIP(1	DMN90-RESEARCH-TIP(1	DMN95-RESEARCH-TIP(1	DMN97-RESEARCH-TIP(1	FPC90-RESEARCH-TIP(1	FPC95-RESEARCH-TIP(1	FPC97-RESEARCH-TIP(1	LAN90-RESEARCH-TIP(1	LAN95-RESEARCH-TIP(1	LAN97-RESEARCH-TIP(1	SAG T1 MPRAGE(1	SMN90-RESEARCH-TIP(1	SMN95-RESEARCH-TIP(1	SMN97-RESEARCH-TIP(1	TRA fMRI RESTING STATE 1(1	TRA fMRI RESTING STATE 2(1	VAN90-RESEARCH-TIP(1	VAN95-RESEARCH-TIP(1	VAN97-RESEARCH-TIP(1	VIS90-RESEARCH-TIP(1	VIS95-RESEARCH-TIP(1	VIS97-RESEARCH-TIP(1
44		SMRA	1					RESTING STATE fMRI(2	SAG T1 MPRAGE(1	TRA 3D T1 GRE 1MM (NEW	(4
45		NMR2	1					DAN90TIP(1	DAN95TIP(1	DAN97TIP(1	DMN90TIP(1	DMN95TIP(1	DMN97TIP(1	FPC90TIP(1	FPC95TIP(1	FPC97TIP(1	LAN90TIP(1	LAN95TIP(1	LAN97TIP(1	SAG T1 MPRAGE(1	SMN90TIP(1	SMN95TIP(1	SMN97TIP(1	TRA fMRI RESTING STATE(2	VAN90TIP(1	VAN95TIP(1	VAN97TIP(1	VIS90TIP(1	VIS95TIP(1	VIS97TIP(1
46		SMRB SMRA	1			epilepsy?		COR T1 MPRAGE++SEIZURE++(1	RESTING STATE fMRI(3	SAG T1 MPR(3	SAG T1 SE(1
47		NMR2	1					DAN90TIP(1	DAN95TIP(1	DAN97TIP(1	DMN90TIP(1	DMN95TIP(1	DMN97TIP(1	FPC90TIP(1	FPC95TIP(1	FPC97TIP(1	LAN90TIP(1	LAN95TIP(1	LAN97TIP(1	SAG T1 MPRAGE(1	SMN90TIP(1	SMN95TIP(1	SMN97TIP(1	TRA fMRI RESTING STATE(5	TRA STEALTH GRE+++STRAIGHT+++(1	VAN90TIP(1	VAN95TIP(1	VAN97TIP(1	VIS90TIP(1	VIS95TIP(1	VIS97TIP(1
48		SMRA	0	1				act_TRA fMRI LANGUAGE(1	act_TRA fMRI MOTOR(1	DAN90-RESEARCH-TIP(1	DAN95-RESEARCH-TIP(1	DAN97-RESEARCH-TIP(1	DMN90-RESEARCH-TIP(1	DMN95-RESEARCH-TIP(1	DMN97-RESEARCH-TIP(1	FPC90-RESEARCH-TIP(1	FPC95-RESEARCH-TIP(1	FPC97-RESEARCH-TIP(1	LAN90-RESEARCH-TIP(1	LAN95-RESEARCH-TIP(1	LAN97-RESEARCH-TIP(1	RESTING STATE fMRI(2	SAG T1 MPR(1	SMN90-RESEARCH-TIP(1	SMN95-RESEARCH-TIP(1	SMN97-RESEARCH-TIP(1	VAN90-RESEARCH-TIP(1	VAN95-RESEARCH-TIP(1	VAN97-RESEARCH-TIP(1	VIS90-RESEARCH-TIP(1	VIS95-RESEARCH-TIP(1	VIS97-RESEARCH-TIP(1
49		NMR2	1					DAN90TIP(1	DAN95TIP(1	DAN97TIP(1	DMN90TIP(1	DMN95TIP(1	DMN97TIP(1	FPC90TIP(1	FPC95TIP(1	FPC97TIP(1	LAN90TIP(1	LAN95TIP(1	LAN97TIP(1	REST1(1	REST2(1	RSNQCTIP(1	SAG T1 MPRAGE(1	SMN90TIP(1	SMN95TIP(1	SMN97TIP(1	VAN90TIP(1	VAN95TIP(1	VAN97TIP(1	VIS90TIP(1	VIS95TIP(1	VIS97TIP(1
50		NMR2	1					DAN90TIP(1	DAN95TIP(1	DAN97TIP(1	DMN90TIP(1	DMN95TIP(1	DMN97TIP(1	FPC90TIP(1	FPC95TIP(1	FPC97TIP(1	LAN90TIP(1	LAN95TIP(1	LAN97TIP(1	SAG T1 MPRAGE(1	SMN90TIP(1	SMN95TIP(1	SMN97TIP(1	TRA fMRI RESTING STATE 1(1	TRA fMRI RESTING STATE 2(1	VAN90TIP(1	VAN95TIP(1	VAN97TIP(1	VIS90TIP(1	VIS95TIP(1	VIS97TIP(1
51		NMR2	1	1				SAG T1 MPRAGE(1	TRA fMRI language word generation(1	TRA fMRI MOTOR START STOP FINGER TAP(1	TRA fMRI RESTING STATE 1(1	TRA fMRI RESTING STATE 2(1
52		SMRA	1	1				act_TRA fMRI LANGUAGE(1	act_TRA fMRI MOTOR(1	RESEARCH_TIP_DAN_90_pcnt(1	RESEARCH_TIP_DAN_95_pcnt(1	RESEARCH_TIP_DAN_97_pcnt(1	RESEARCH_TIP_DMN_90_pcnt(1	RESEARCH_TIP_DMN_95_pcnt(1	RESEARCH_TIP_DMN_97_pcnt(1	RESEARCH_TIP_FPC_90_pcnt(1	RESEARCH_TIP_FPC_95_pcnt(1	RESEARCH_TIP_FPC_97_pcnt(1	RESEARCH_TIP_LAN_90_pcnt(1	RESEARCH_TIP_LAN_95_pcnt(1	RESEARCH_TIP_LAN_97_pcnt(1	RESEARCH_TIP_SMN_90_pcnt(1	RESEARCH_TIP_SMN_95_pcnt(1	RESEARCH_TIP_SMN_97_pcnt(1	RESEARCH_TIP_VAN_90_pcnt(1	RESEARCH_TIP_VAN_95_pcnt(1	RESEARCH_TIP_VAN_97_pcnt(1	RESEARCH_TIP_VIS_90_pcnt(1	RESEARCH_TIP_VIS_95_pcnt(1	RESEARCH_TIP_VIS_97_pcnt(1	RESTING STATE fMRI(2	SAG T1 MPR(1
53		SMRA	1					DAN90TIP(1	DAN95TIP(1	DAN97TIP(1	DMN90TIP(1	DMN95TIP(1	DMN97TIP(1	FPC90TIP(1	FPC95TIP(1	FPC97TIP(1	LAN90TIP(1	LAN95TIP(1	LAN97TIP(1	REST1(1	REST2(1	RSNQCTIP(1	SAG T1 MPRAGE(1	SMN90TIP(1	SMN95TIP(1	SMN97TIP(1	TRA 3D T1 GRE STEALTH+++NO ANGLE++(1	VAN90TIP(1	VAN95TIP(1	VAN97TIP(1	VIS90TIP(1	VIS95TIP(1	VIS97TIP(1
54		smra	0	1				act_TRA fMRI LANGUAGE(1	act_TRA fMRI MOTOR(1	DAN90-RESEARCH-TIP(1	DAN95-RESEARCH-TIP(1	DAN97-RESEARCH-TIP(1	DMN90-RESEARCH-TIP(1	DMN95-RESEARCH-TIP(1	DMN97-RESEARCH-TIP(1	FPC90-RESEARCH-TIP(1	FPC95-RESEARCH-TIP(1	FPC97-RESEARCH-TIP(1	LAN90-RESEARCH-TIP(1	LAN95-RESEARCH-TIP(1	LAN97-RESEARCH-TIP(1	SAG T1 MPR(2	SMN90-RESEARCH-TIP(1	SMN95-RESEARCH-TIP(1	SMN97-RESEARCH-TIP(1	VAN90-RESEARCH-TIP(1	VAN95-RESEARCH-TIP(1	VAN97-RESEARCH-TIP(1	VIS90-RESEARCH-TIP(1	VIS95-RESEARCH-TIP(1	VIS97-RESEARCH-TIP(1
55		SMRA	1	1				act_TRA fMRI LANGUAGE(2	act_TRA fMRI MOTOR(1	RESEARCH_TIP_DAN_90_pcnt(1	RESEARCH_TIP_DAN_95_pcnt(1	RESEARCH_TIP_DAN_97_pcnt(1	RESEARCH_TIP_DMN_90_pcnt(1	RESEARCH_TIP_DMN_95_pcnt(1	RESEARCH_TIP_DMN_97_pcnt(1	RESEARCH_TIP_FPC_90_pcnt(1	RESEARCH_TIP_FPC_95_pcnt(1	RESEARCH_TIP_FPC_97_pcnt(1	RESEARCH_TIP_LAN_90_pcnt(1	RESEARCH_TIP_LAN_95_pcnt(1	RESEARCH_TIP_LAN_97_pcnt(1	RESEARCH_TIP_SMN_90_pcnt(1	RESEARCH_TIP_SMN_95_pcnt(1	RESEARCH_TIP_SMN_97_pcnt(1	RESEARCH_TIP_VAN_90_pcnt(1	RESEARCH_TIP_VAN_95_pcnt(1	RESEARCH_TIP_VAN_97_pcnt(1	RESEARCH_TIP_VIS_90_pcnt(1	RESEARCH_TIP_VIS_95_pcnt(1	RESEARCH_TIP_VIS_97_pcnt(1	RESTING STATE fMRI(2	SAG T1 MPR(1
56		SMRA	1					DAN90TIP(1	DAN95TIP(1	DAN97TIP(1	DMN90TIP(1	DMN95TIP(1	DMN97TIP(1	FPC90TIP(1	FPC95TIP(1	FPC97TIP(1	LAN90TIP(1	LAN95TIP(1	LAN97TIP(1	RESTING STATE fMRI(5	RSNQCTIP(1	SAG T1 MPRAGE(2	SMN90TIP(1	SMN95TIP(1	SMN97TIP(1	TRA T1(2	VAN90TIP(1	VAN95TIP(1	VAN97TIP(1	VIS90TIP(1	VIS95TIP(1	VIS97TIP(1
57	1995-07-06	CCIRWP-MR30A	1	0		epilepsy		ep2d_bold_connect(2	LAN95TIP(1	LAN97TIP(1	MoCoSeries(2	MPRAGE COR WHOLE HD(1	SMN95TIP(1	SMN97TIP(1	Unknown(17
58	1995-07-06	SMRC SMRA	1					DAN90TIP(1	DAN95TIP(1	DAN97TIP(1	DMN90TIP(1	DMN95TIP(1	DMN97TIP(1	FPC90TIP(1	FPC95TIP(1	FPC97TIP(1	LAN90TIP(1	LAN95TIP(1	LAN97TIP(1	RESTING STATE fMRI(2	SAG T1 MPRAGE(1	SMN90TIP(1	SMN95TIP(1	SMN97TIP(1	TRA STEALTH(1	TRA T2 STEALTH(1	VAN90TIP(1	VAN95TIP(1	VAN97TIP(1	VIS90TIP(1	VIS95TIP(1	VIS97TIP(1
59		smra	0	1				act_TRA fMRI BH(1	act_TRA fMRI LANGUAGE(1	act_TRA fMRI MOTOR(1	DAN90-RESEARCH-TIP(1	DAN95-RESEARCH-TIP(1	DAN97-RESEARCH-TIP(1	DMN90-RESEARCH-TIP(1	DMN95-RESEARCH-TIP(1	DMN97-RESEARCH-TIP(1	FPC90-RESEARCH-TIP(1	FPC95-RESEARCH-TIP(1	FPC97-RESEARCH-TIP(1	LAN90-RESEARCH-TIP(1	LAN95-RESEARCH-TIP(1	LAN97-RESEARCH-TIP(1	SAG T1 MPR(1	SMN90-RESEARCH-TIP(1	SMN95-RESEARCH-TIP(1	SMN97-RESEARCH-TIP(1	VAN90-RESEARCH-TIP(1	VAN95-RESEARCH-TIP(1	VAN97-RESEARCH-TIP(1	VIS90-RESEARCH-TIP(1	VIS95-RESEARCH-TIP(1	VIS97-RESEARCH-TIP(1
60		smra	1					DAN90-RESEARCH-TIP(1	DAN95-RESEARCH-TIP(1	DAN97-RESEARCH-TIP(1	DMN90-RESEARCH-TIP(1	DMN95-RESEARCH-TIP(1	DMN97-RESEARCH-TIP(1	FPC90-RESEARCH-TIP(1	FPC95-RESEARCH-TIP(1	FPC97-RESEARCH-TIP(1	LAN90-RESEARCH-TIP(1	LAN95-RESEARCH-TIP(1	LAN97-RESEARCH-TIP(1	RESTING STATE fMRI(2	SAG T1 MPR(1	SMN90-RESEARCH-TIP(1	SMN95-RESEARCH-TIP(1	SMN97-RESEARCH-TIP(1	VAN90-RESEARCH-TIP(1	VAN95-RESEARCH-TIP(1	VAN97-RESEARCH-TIP(1	VIS90-RESEARCH-TIP(1	VIS95-RESEARCH-TIP(1	VIS97-RESEARCH-TIP(1
61		MRC35045	1					act_ep2d_bold_functional_con(2	MPRAGE T1 AX STEALTH(1	MPRAGE_T1 _SAGITTAL(1
62		SMRA	1					REST1(1	REST2(1	SAG T1 MPRAGE(1	TRA 3D T1 GRE STEALTH+++NO ANGLE++(1
63		NMR2	1					DAN90TIP(1	DAN95TIP(1	DAN97TIP(1	DMN90TIP(1	DMN95TIP(1	DMN97TIP(1	FPC90TIP(1	FPC95TIP(1	FPC97TIP(1	LAN90TIP(1	LAN95TIP(1	LAN97TIP(1	REST1(1	REST2(1	RSNQCTIP(1	SAG T1 MPRAGE(1	SMN90TIP(1	SMN95TIP(1	SMN97TIP(1	TRA T1 STEALTH(1	VAN90TIP(1	VAN95TIP(1	VAN97TIP(1	VIS90TIP(1	VIS95TIP(1	VIS97TIP(1
64		SMRA	1	1				act_TRA fMRI MOTOR(2	DAN90-RESEARCH-TIP(1	DAN95-RESEARCH-TIP(1	DAN97-RESEARCH-TIP(1	DMN90-RESEARCH-TIP(1	DMN95-RESEARCH-TIP(1	DMN97-RESEARCH-TIP(1	FPC90-RESEARCH-TIP(1	FPC95-RESEARCH-TIP(1	FPC97-RESEARCH-TIP(1	LAN90-RESEARCH-TIP(1	LAN95-RESEARCH-TIP(1	LAN97-RESEARCH-TIP(1	RESTING STATE fMRI(2	SAG T1 MPR(1	SMN90-RESEARCH-TIP(1	SMN95-RESEARCH-TIP(1	SMN97-RESEARCH-TIP(1	VAN90-RESEARCH-TIP(1	VAN95-RESEARCH-TIP(1	VAN97-RESEARCH-TIP(1	VIS90-RESEARCH-TIP(1	VIS95-RESEARCH-TIP(1	VIS97-RESEARCH-TIP(1
65		SMRA	1	1				act_TRA fMRI LANGUAGE(2	act_TRA fMRI MOTOR(3	DAN90-RESEARCH-TIP(1	DAN95-RESEARCH-TIP(1	DAN97-RESEARCH-TIP(1	DMN90-RESEARCH-TIP(1	DMN95-RESEARCH-TIP(1	DMN97-RESEARCH-TIP(1	FPC90-RESEARCH-TIP(1	FPC95-RESEARCH-TIP(1	FPC97-RESEARCH-TIP(1	LAN90-RESEARCH-TIP(1	LAN95-RESEARCH-TIP(1	LAN97-RESEARCH-TIP(1	RESTING STATE fMRI(2	SAG T1 MPR(1	SMN90-RESEARCH-TIP(1	SMN95-RESEARCH-TIP(1	SMN97-RESEARCH-TIP(1	VAN90-RESEARCH-TIP(1	VAN95-RESEARCH-TIP(1	VAN97-RESEARCH-TIP(1	VIS90-RESEARCH-TIP(1	VIS95-RESEARCH-TIP(1	VIS97-RESEARCH-TIP(1
66		MRC35045	1					act_ep2d_bold_functional_con(2	DAN90TIP(1	DAN95TIP(1	DAN97TIP(1	DMN90TIP(1	DMN95TIP(1	DMN97TIP(1	FPC90TIP(1	FPC95TIP(1	FPC97TIP(1	LAN90TIP(1	LAN95TIP(1	LAN97TIP(1	MPRAGE T1 AX STEALTH(1	SMN90TIP(1	SMN95TIP(1	SMN97TIP(1	VAN90TIP(1	VAN95TIP(1	VAN97TIP(1	VIS90TIP(1	VIS95TIP(1	VIS97TIP(1
67		SMRA	1					DAN90TIP(1	DAN95TIP(1	DAN97TIP(1	DMN90TIP(1	DMN95TIP(1	DMN97TIP(1	FPC90TIP(1	FPC95TIP(1	FPC97TIP(1	LAN90TIP(1	LAN95TIP(1	LAN97TIP(1	RESTING STATE fMRI(3	SAG T1 MPR(1	SMN90TIP(1	SMN95TIP(1	SMN97TIP(1	VAN90TIP(1	VAN95TIP(1	VAN97TIP(1	VIS90TIP(1	VIS95TIP(1	VIS97TIP(1
68		SMRA	0	1				act_TRA fMRI LANGUAGE(2	act_TRA fMRI MOTOR(2	DAN90-RESEARCH-TIP(1	DAN95-RESEARCH-TIP(1	DAN97-RESEARCH-TIP(1	DMN90-RESEARCH-TIP(1	DMN95-RESEARCH-TIP(1	DMN97-RESEARCH-TIP(1	FPC90-RESEARCH-TIP(1	FPC95-RESEARCH-TIP(1	FPC97-RESEARCH-TIP(1	LAN90-RESEARCH-TIP(1	LAN95-RESEARCH-TIP(1	LAN97-RESEARCH-TIP(1	SAG T1 MPR(1	SMN90-RESEARCH-TIP(1	SMN95-RESEARCH-TIP(1	SMN97-RESEARCH-TIP(1	VAN90-RESEARCH-TIP(1	VAN95-RESEARCH-TIP(1	VAN97-RESEARCH-TIP(1	VIS90-RESEARCH-TIP(1	VIS95-RESEARCH-TIP(1	VIS97-RESEARCH-TIP(1
69		SMRA	1	1				act_TRA fMRI LANGUAGE(1	act_TRA fMRI MOTOR(2	DAN90-RESEARCH-TIP(1	DAN95-RESEARCH-TIP(1	DAN97-RESEARCH-TIP(1	DMN90-RESEARCH-TIP(1	DMN95-RESEARCH-TIP(1	DMN97-RESEARCH-TIP(1	FPC90-RESEARCH-TIP(1	FPC95-RESEARCH-TIP(1	FPC97-RESEARCH-TIP(1	LAN90-RESEARCH-TIP(1	LAN95-RESEARCH-TIP(1	LAN97-RESEARCH-TIP(1	RESTING STATE fMRI(2	SAG T1 MPR(1	SMN90-RESEARCH-TIP(1	SMN95-RESEARCH-TIP(1	SMN97-RESEARCH-TIP(1	VAN90-RESEARCH-TIP(1	VAN95-RESEARCH-TIP(1	VAN97-RESEARCH-TIP(1	VIS90-RESEARCH-TIP(1	VIS95-RESEARCH-TIP(1	VIS97-RESEARCH-TIP(1
70			1					DAN90TIP(1	DAN95TIP(1	DAN97TIP(1	DMN90TIP(1	DMN95TIP(1	DMN97TIP(1	FPC90TIP(1	FPC95TIP(1	FPC97TIP(1	LAN90TIP(1	LAN95TIP(1	LAN97TIP(1	REST1(2	REST2(1	RSNQCTIP(1	SAG T1 MPRAGE(2	SMN90TIP(1	SMN95TIP(1	SMN97TIP(1	VAN90TIP(1	VAN95TIP(1	VAN97TIP(1	VIS90TIP(1	VIS95TIP(1	VIS97TIP(1
71		SMRA	1	1				act_TRA fMRI LANGUAGE(3	act_TRA fMRI MOTOR(1	AX MPR(1	DAN90-RESEARCH-TIP(1	DAN95-RESEARCH-TIP(1	DAN97-RESEARCH-TIP(1	DMN90-RESEARCH-TIP(1	DMN95-RESEARCH-TIP(1	DMN97-RESEARCH-TIP(1	FPC90-RESEARCH-TIP(1	FPC95-RESEARCH-TIP(1	FPC97-RESEARCH-TIP(1	LAN90-RESEARCH-TIP(1	LAN95-RESEARCH-TIP(1	LAN97-RESEARCH-TIP(1	RESTING STATE fMRI(2	SAG T1 MPR(1	SMN90-RESEARCH-TIP(1	SMN95-RESEARCH-TIP(1	SMN97-RESEARCH-TIP(1	VAN90-RESEARCH-TIP(1	VAN95-RESEARCH-TIP(1	VAN97-RESEARCH-TIP(1	VIS90-RESEARCH-TIP(1	VIS95-RESEARCH-TIP(1	VIS97-RESEARCH-TIP(1
72		NMR2	1					DAN90TIP(1	DAN95TIP(1	DAN97TIP(1	DMN90TIP(1	DMN95TIP(1	DMN97TIP(1	FPC90TIP(1	FPC95TIP(1	FPC97TIP(1	LAN90TIP(1	LAN95TIP(1	LAN97TIP(1	REST1(1	REST2(1	RSNQCTIP(1	SAG T1 MPRAGE(1	SMN90TIP(1	SMN95TIP(1	SMN97TIP(1	T1POST(1	VAN90TIP(1	VAN95TIP(1	VAN97TIP(1	VIS90TIP(1	VIS95TIP(1	VIS97TIP(1
73		NMR2	1	1				DAN90TIP(1	DAN95TIP(1	DAN97TIP(1	DMN90TIP(1	DMN95TIP(1	DMN97TIP(1	FPC90TIP(1	FPC95TIP(1	FPC97TIP(1	LAN90TIP(1	LAN95TIP(1	LAN97TIP(1	SAG T1 MPRAGE(1	SMN90TIP(1	SMN95TIP(1	SMN97TIP(1	TRA fMRI language word generation(1	TRA fMRI MOTOR START STOP FINGER TAP(3	TRA fMRI RESTING STATE 1(1	TRA fMRI RESTING STATE 2(1	VAN90TIP(1	VAN95TIP(1	VAN97TIP(1	VIS90TIP(1	VIS95TIP(1	VIS97TIP(1
74		SMRA	1					DAN90TIP(1	DAN95TIP(1	DAN97TIP(1	DMN90TIP(1	DMN95TIP(1	DMN97TIP(1	FPC90TIP(1	FPC95TIP(1	FPC97TIP(1	LAN90TIP(1	LAN95TIP(1	LAN97TIP(1	RESTING STATE fMRI(2	RSNQCTIP(1	SAG T1 MPRAGE(1	SMN90TIP(1	SMN95TIP(1	SMN97TIP(1	TRA 3D GRE 1.0++NO ANGLE++(1	VAN90TIP(1	VAN95TIP(1	VAN97TIP(1	VIS90TIP(1	VIS95TIP(1	VIS97TIP(1
75		NMR2	1	1				DAN90-RESEARCH-TIP(1	DAN95-RESEARCH-TIP(1	DAN97-RESEARCH-TIP(1	DMN90-RESEARCH-TIP(1	DMN95-RESEARCH-TIP(1	DMN97-RESEARCH-TIP(1	FPC90-RESEARCH-TIP(1	FPC95-RESEARCH-TIP(1	FPC97-RESEARCH-TIP(1	LAN90-RESEARCH-TIP(1	LAN95-RESEARCH-TIP(1	LAN97-RESEARCH-TIP(1	SAG T1 MPRAGE(1	SMN90-RESEARCH-TIP(1	SMN95-RESEARCH-TIP(1	SMN97-RESEARCH-TIP(1	TRA fMRI language word generation(2	TRA fMRI MOTOR START STOP FINGER TAP(1	TRA fMRI RESTING STATE 1(1	TRA fMRI RESTING STATE 2(1	VAN90-RESEARCH-TIP(1	VAN95-RESEARCH-TIP(1	VAN97-RESEARCH-TIP(1	VIS90-RESEARCH-TIP(1	VIS95-RESEARCH-TIP(1	VIS97-RESEARCH-TIP(1
76		NMR2	1					DAN90TIP(1	DAN95TIP(1	DAN97TIP(1	DMN90TIP(1	DMN95TIP(1	DMN97TIP(1	FPC90TIP(1	FPC95TIP(1	FPC97TIP(1	LAN90TIP(1	LAN95TIP(1	LAN97TIP(1	SAG T1 MPRAGE(1	SMN90TIP(1	SMN95TIP(1	SMN97TIP(1	TRA fMRI RESTING STATE(2	VAN90TIP(1	VAN95TIP(1	VAN97TIP(1	VIS90TIP(1	VIS95TIP(1	VIS97TIP(1
77		NMR2	1					DAN90TIP(1	DAN95TIP(1	DAN97TIP(1	DMN90TIP(1	DMN95TIP(1	DMN97TIP(1	FPC90TIP(1	FPC95TIP(1	FPC97TIP(1	LAN90TIP(1	LAN95TIP(1	LAN97TIP(1	SAG T1 MPRAGE(1	SMN90TIP(1	SMN95TIP(1	SMN97TIP(1	TRA fMRI RESTING STATE(2	VAN90TIP(1	VAN95TIP(1	VAN97TIP(1	VIS90TIP(1	VIS95TIP(1	VIS97TIP(1
78		NMR2	1					DAN90TIP(1	DAN95TIP(1	DAN97TIP(1	DMN90TIP(1	DMN95TIP(1	DMN97TIP(1	FPC90TIP(1	FPC95TIP(1	FPC97TIP(1	LAN90TIP(1	LAN95TIP(1	LAN97TIP(1	REST1(1	REST2(1	RSNQCTIP(1	SAG T1 MPRAGE(1	SMN90TIP(1	SMN95TIP(1	SMN97TIP(1	T1POST(1	VAN90TIP(1	VAN95TIP(1	VAN97TIP(1	VIS90TIP(1	VIS95TIP(1	VIS97TIP(1
79		NMR2	1					DAN90TIP(1	DAN95TIP(1	DAN97TIP(1	DMN90TIP(1	DMN95TIP(1	DMN97TIP(1	FPC90TIP(1	FPC95TIP(1	FPC97TIP(1	LAN90TIP(1	LAN95TIP(1	LAN97TIP(1	SAG T1 MPRAGE(1	SMN90TIP(1	SMN95TIP(1	SMN97TIP(1	TRA fMRI RESTING STATE 1(1	TRA fMRI RESTING STATE 2(1	VAN90TIP(1	VAN95TIP(1	VAN97TIP(1	VIS90TIP(1	VIS95TIP(1	VIS97TIP(1
80	1999-05-04	MRC35045	1		1			act_ep2d_bold_functional_con(2	DAN90TIP(1	DAN95TIP(1	DAN97TIP(1	DMN90TIP(1	DMN95TIP(1	DMN97TIP(1	FPC90TIP(1	FPC95TIP(1	FPC97TIP(1	LAN90TIP(1	LAN95TIP(1	LAN97TIP(1	MPRAGE T1 AX STEALTH(1	SMN90TIP(1	SMN95TIP(1	SMN97TIP(1	unknown(1	VAN90TIP(1	VAN95TIP(1	VAN97TIP(1	VIS90TIP(1	VIS95TIP(1	VIS97TIP(1
81		NMR2	1	1				DAN90TIP(1	DAN95TIP(1	DAN97TIP(1	DMN90TIP(1	DMN95TIP(1	DMN97TIP(1	FPC90TIP(1	FPC95TIP(1	FPC97TIP(1	LAN90TIP(1	LAN95TIP(1	LAN97TIP(1	LANG(1	MOTOR(1	REST1(1	REST2(1	RSNQCTIP(1	SAG T1 MPRAGE(1	SMN90TIP(1	SMN95TIP(1	SMN97TIP(1	T1POST(1	VAN90TIP(1	VAN95TIP(1	VAN97TIP(1	VIS90TIP(1	VIS95TIP(1	VIS97TIP(1
82		SMRA	1					DAN90TIP(1	DAN95TIP(1	DAN97TIP(1	DMN90TIP(1	DMN95TIP(1	DMN97TIP(1	FPC90TIP(1	FPC95TIP(1	FPC97TIP(1	LAN90TIP(1	LAN95TIP(1	LAN97TIP(1	RESTING STATE fMRI(2	RSNQCTIP(1	SAG T1 MPRAGE(1	SMN90TIP(1	SMN95TIP(1	SMN97TIP(1	VAN90TIP(1	VAN95TIP(1	VAN97TIP(1	VIS90TIP(1	VIS95TIP(1	VIS97TIP(1
83		NMR2	1					DAN90TIP(1	DAN95TIP(1	DAN97TIP(1	DMN90TIP(1	DMN95TIP(1	DMN97TIP(1	FPC90TIP(1	FPC95TIP(1	FPC97TIP(1	LAN90TIP(1	LAN95TIP(1	LAN97TIP(1	REST1(1	REST2(1	RSNQCTIP(1	SAG T1 MPRAGE(1	SMN90TIP(1	SMN95TIP(1	SMN97TIP(1	T1POST(1	VAN90TIP(1	VAN95TIP(1	VAN97TIP(1	VIS90TIP(1	VIS95TIP(1	VIS97TIP(1
84		NMR2	1					REST1(1	REST2(1	SAG T1 MPRAGE(2
85		SMRA	1	1				act_TRA fMRI LANGUAGE(1	act_TRA fMRI MOTOR(2	RESEARCH_TIP_DAN_90_pcnt(1	RESEARCH_TIP_DAN_95_pcnt(1	RESEARCH_TIP_DAN_97_pcnt(1	RESEARCH_TIP_DMN_90_pcnt(1	RESEARCH_TIP_DMN_95_pcnt(1	RESEARCH_TIP_DMN_97_pcnt(1	RESEARCH_TIP_FPC_90_pcnt(1	RESEARCH_TIP_FPC_95_pcnt(1	RESEARCH_TIP_FPC_97_pcnt(1	RESEARCH_TIP_LAN_90_pcnt(1	RESEARCH_TIP_LAN_95_pcnt(1	RESEARCH_TIP_LAN_97_pcnt(1	RESEARCH_TIP_SMN_90_pcnt(1	RESEARCH_TIP_SMN_95_pcnt(1	RESEARCH_TIP_SMN_97_pcnt(1	RESEARCH_TIP_VAN_90_pcnt(1	RESEARCH_TIP_VAN_95_pcnt(1	RESEARCH_TIP_VAN_97_pcnt(1	RESEARCH_TIP_VIS_90_pcnt(1	RESEARCH_TIP_VIS_95_pcnt(1	RESEARCH_TIP_VIS_97_pcnt(1	RESTING STATE fMRI(2	SAG T1 MPR(1
86		SMRA	1					DAN90TIP(1	DAN95TIP(1	DAN97TIP(1	DMN90TIP(1	DMN95TIP(1	DMN97TIP(1	FPC90TIP(1	FPC95TIP(1	FPC97TIP(1	LAN90TIP(1	LAN95TIP(1	LAN97TIP(1	RESTING STATE fMRI(2	RSNQCTIP(1	SAG T1(1	SMN90TIP(1	SMN95TIP(1	SMN97TIP(1	TRA 3D STEALTH(2	VAN90TIP(1	VAN95TIP(1	VAN97TIP(1	VIS90TIP(1	VIS95TIP(1	VIS97TIP(1
87		SMRA	1	1				act_TRA fMRI LANGUAGE(1	act_TRA fMRI MOTOR(2	DAN90-RESEARCH-TIP(1	DAN95-RESEARCH-TIP(1	DAN97-RESEARCH-TIP(1	DMN90-RESEARCH-TIP(1	DMN95-RESEARCH-TIP(1	DMN97-RESEARCH-TIP(1	FPC90-RESEARCH-TIP(1	FPC95-RESEARCH-TIP(1	FPC97-RESEARCH-TIP(1	LAN90-RESEARCH-TIP(1	LAN95-RESEARCH-TIP(1	LAN97-RESEARCH-TIP(1	RESTING STATE fMRI(2	SAG T1 MPR(1	SMN90-RESEARCH-TIP(1	SMN95-RESEARCH-TIP(1	SMN97-RESEARCH-TIP(1	VAN90-RESEARCH-TIP(1	VAN95-RESEARCH-TIP(1	VAN97-RESEARCH-TIP(1	VIS90-RESEARCH-TIP(1	VIS95-RESEARCH-TIP(1	VIS97-RESEARCH-TIP(1
88		NMR2	1	1				DAN90TIP(1	DAN95TIP(1	DAN97TIP(1	DMN90TIP(1	DMN95TIP(1	DMN97TIP(1	FPC90TIP(1	FPC95TIP(1	FPC97TIP(1	LAN90TIP(1	LAN95TIP(1	LAN97TIP(1	LANG(2	MOTOR(1	REST1(1	REST2(1	RSNQCTIP(1	SAG T1 MPRAGE(1	SMN90TIP(1	SMN95TIP(1	SMN97TIP(1	T1POST(1	T1Pre(1	VAN90TIP(1	VAN95TIP(1	VAN97TIP(1	VIS90TIP(1	VIS95TIP(1	VIS97TIP(1
89		SMRA	1					DAN90TIP(1	DAN95TIP(1	DAN97TIP(1	DMN90TIP(1	DMN95TIP(1	DMN97TIP(1	FPC90TIP(1	FPC95TIP(1	FPC97TIP(1	LAN90TIP(1	LAN95TIP(1	LAN97TIP(1	REST1(1	REST2(1	RSNQCTIP(1	SAG T1 MPRAGE(1	SMN90TIP(1	SMN95TIP(1	SMN97TIP(1	TRA 3D T1 GRE STEALTH+++NO ANGLE++(1	VAN90TIP(1	VAN95TIP(1	VAN97TIP(1	VIS90TIP(1	VIS95TIP(1	VIS97TIP(1
90		NMR2	1					DAN90TIP(1	DAN95TIP(1	DAN97TIP(1	DMN90TIP(1	DMN95TIP(1	DMN97TIP(1	FPC90TIP(1	FPC95TIP(1	FPC97TIP(1	LAN90TIP(1	LAN95TIP(1	LAN97TIP(1	SAG T1 MPRAGE(1	SMN90TIP(1	SMN95TIP(1	SMN97TIP(1	TRA fMRI RESTING STATE 1(1	TRA fMRI RESTING STATE 2(1	VAN90TIP(1	VAN95TIP(1	VAN97TIP(1	VIS90TIP(1	VIS95TIP(1	VIS97TIP(1
91		CCIRWP-MR30A	1					ep2d_bold_connect(1	t1_mpr_1mm_p2_pos50(1	TRA 3D STEALTH(1
92		SMRA	1					DAN90TIP(1	DAN95TIP(1	DAN97TIP(1	DMN90TIP(1	DMN95TIP(1	DMN97TIP(1	FPC90TIP(1	FPC95TIP(1	FPC97TIP(1	LAN90TIP(1	LAN95TIP(1	LAN97TIP(1	RESTING STATE fMRI(2	SAG T1 MPRAGE(1	SMN90TIP(1	SMN95TIP(1	SMN97TIP(1	VAN90TIP(1	VAN95TIP(1	VAN97TIP(1	VIS90TIP(1	VIS95TIP(1	VIS97TIP(1
93		NMR2	1	1				DAN90TIP(1	DAN95TIP(1	DAN97TIP(1	DMN90TIP(1	DMN95TIP(1	DMN97TIP(1	FPC90TIP(1	FPC95TIP(1	FPC97TIP(1	LAN90TIP(1	LAN95TIP(1	LAN97TIP(1	SAG T1 MPRAGE(1	SMN90TIP(1	SMN95TIP(1	SMN97TIP(1	TRA fMRI language word generation(1	TRA fMRI MOTOR START STOP FINGER TAP(1	TRA fMRI RESTING STATE(2	VAN90TIP(1	VAN95TIP(1	VAN97TIP(1	VIS90TIP(1	VIS95TIP(1	VIS97TIP(1
94		NMR2	1	1				DAN90TIP(1	DAN95TIP(1	DAN97TIP(1	DMN90TIP(1	DMN95TIP(1	DMN97TIP(1	FPC90TIP(1	FPC95TIP(1	FPC97TIP(1	LAN90TIP(1	LAN95TIP(1	LAN97TIP(1	SAG T1 MPRAGE(1	SMN90TIP(1	SMN95TIP(1	SMN97TIP(1	TRA fMRI language word generation(1	TRA fMRI MOTOR START STOP FINGER TAP(1	TRA fMRI RESTING STATE 1(1	TRA fMRI RESTING STATE 2(1	VAN90TIP(1	VAN95TIP(1	VAN97TIP(1	VIS90TIP(1	VIS95TIP(1	VIS97TIP(1
95		NMR2	1	1				DAN90TIP(1	DAN95TIP(1	DAN97TIP(1	DMN90TIP(1	DMN95TIP(1	DMN97TIP(1	FPC90TIP(1	FPC95TIP(1	FPC97TIP(1	LAN90TIP(1	LAN95TIP(1	LAN97TIP(1	LANG(1	MOTOR(1	REST1(1	REST2(1	RSNQCTIP(1	SAG T1 MPRAGE(1	SMN90TIP(1	SMN95TIP(1	SMN97TIP(1	TRA T1 STEALTH(1	VAN90TIP(1	VAN95TIP(1	VAN97TIP(1	VIS90TIP(1	VIS95TIP(1	VIS97TIP(1
96		SMRA	1	1				act_TRA fMRI MOTOR(1	DAN90-RESEARCH-TIP(1	DAN95-RESEARCH-TIP(1	DAN97-RESEARCH-TIP(1	DMN90-RESEARCH-TIP(1	DMN95-RESEARCH-TIP(1	DMN97-RESEARCH-TIP(1	FPC90-RESEARCH-TIP(1	FPC95-RESEARCH-TIP(1	FPC97-RESEARCH-TIP(1	LAN90-RESEARCH-TIP(1	LAN95-RESEARCH-TIP(1	LAN97-RESEARCH-TIP(1	RESTING STATE fMRI(2	SAG T1 MPR(1	SMN90-RESEARCH-TIP(1	SMN95-RESEARCH-TIP(1	SMN97-RESEARCH-TIP(1	VAN90-RESEARCH-TIP(1	VAN95-RESEARCH-TIP(1	VAN97-RESEARCH-TIP(1	VIS90-RESEARCH-TIP(1	VIS95-RESEARCH-TIP(1	VIS97-RESEARCH-TIP(1
97		SMRA	1					DAN90TIP(1	DAN95TIP(1	DAN97TIP(1	DMN90TIP(1	DMN95TIP(1	DMN97TIP(1	FPC90TIP(1	FPC95TIP(1	FPC97TIP(1	LAN90TIP(1	LAN95TIP(1	LAN97TIP(1	REST1(1	REST2(1	RSNQCTIP(1	SAG T1 MPRAGE(1	SMN90TIP(1	SMN95TIP(1	SMN97TIP(1	TRA 3D T1 GRE STEALTH+++NO ANGLE++(1	VAN90TIP(1	VAN95TIP(1	VAN97TIP(1	VIS90TIP(1	VIS95TIP(1	VIS97TIP(1
98		SMRA	1	1				act_TRA fMRI LANGUAGE(2	act_TRA fMRI MOTOR(1	DAN90-RESEARCH-TIP(1	DAN95-RESEARCH-TIP(1	DAN97-RESEARCH-TIP(1	DMN90-RESEARCH-TIP(1	DMN95-RESEARCH-TIP(1	DMN97-RESEARCH-TIP(1	FPC90-RESEARCH-TIP(1	FPC95-RESEARCH-TIP(1	FPC97-RESEARCH-TIP(1	LAN90-RESEARCH-TIP(1	LAN95-RESEARCH-TIP(1	LAN97-RESEARCH-TIP(1	RESTING STATE fMRI(2	SAG T1 MPR(1	SMN90-RESEARCH-TIP(1	SMN95-RESEARCH-TIP(1	SMN97-RESEARCH-TIP(1	VAN90-RESEARCH-TIP(1	VAN95-RESEARCH-TIP(1	VAN97-RESEARCH-TIP(1	VIS90-RESEARCH-TIP(1	VIS95-RESEARCH-TIP(1	VIS97-RESEARCH-TIP(1
99		SMRA	1					RESTING STATE fMRI(2	SAG T1(1	SAG T1 MPRAGE(1	TRA 3D STEALTH(1
100	1994-05-10	SMRA	1					DAN90TIP(1	DAN95TIP(1	DAN97TIP(1	DMN90TIP(1	DMN95TIP(1	DMN97TIP(1	FPC90TIP(1	FPC95TIP(1	FPC97TIP(1	LAN90TIP(1	LAN95TIP(1	LAN97TIP(1	REST1(1	REST2(1	RSNQCTIP(1	SAG T1 MPRAGE(1	SMN90TIP(1	SMN95TIP(1	SMN97TIP(1	TRA 3D T1 GRE STEALTH+++NO ANGLE++(1	VAN90TIP(1	VAN95TIP(1	VAN97TIP(1	VIS90TIP(1	VIS95TIP(1	VIS97TIP(1
101	1994-05-10	NMR2	1	1				DAN90TIP(1	DAN95TIP(1	DAN97TIP(1	DMN90TIP(1	DMN95TIP(1	DMN97TIP(1	FPC90TIP(1	FPC95TIP(1	FPC97TIP(1	LAN90TIP(1	LAN95TIP(1	LAN97TIP(1	MOTOR(1	REST1(1	REST2(1	RSNQCTIP(1	SAG T1 MPRAGE(1	SMN90TIP(1	SMN95TIP(1	SMN97TIP(1	VAN90TIP(1	VAN95TIP(1	VAN97TIP(1	VIS90TIP(1	VIS95TIP(1	VIS97TIP(1
102		NMR2	1					DAN90TIP(1	DAN95TIP(1	DAN97TIP(1	DMN90TIP(1	DMN95TIP(1	DMN97TIP(1	FPC90TIP(1	FPC95TIP(1	FPC97TIP(1	LAN90TIP(1	LAN95TIP(1	LAN97TIP(1	REST1(1	REST2(1	RSNQCTIP(1	SAG T1 MPRAGE(1	SMN90TIP(1	SMN95TIP(1	SMN97TIP(1	VAN90TIP(1	VAN95TIP(1	VAN97TIP(1	VIS90TIP(1	VIS95TIP(1	VIS97TIP(1
103		SMRA	1	1				act_TRA fMRI LANGUAGE(2	act_TRA fMRI MOTOR(1	DAN90-RESEARCH-TIP(1	DAN95-RESEARCH-TIP(1	DAN97-RESEARCH-TIP(1	DMN90-RESEARCH-TIP(1	DMN95-RESEARCH-TIP(1	DMN97-RESEARCH-TIP(1	FPC90-RESEARCH-TIP(1	FPC95-RESEARCH-TIP(1	FPC97-RESEARCH-TIP(1	LAN90-RESEARCH-TIP(1	LAN95-RESEARCH-TIP(1	LAN97-RESEARCH-TIP(1	RESTING STATE fMRI(2	SAG T1 MPR(1	SMN90-RESEARCH-TIP(1	SMN95-RESEARCH-TIP(1	SMN97-RESEARCH-TIP(1	VAN90-RESEARCH-TIP(1	VAN95-RESEARCH-TIP(1	VAN97-RESEARCH-TIP(1	VIS90-RESEARCH-TIP(1	VIS95-RESEARCH-TIP(1	VIS97-RESEARCH-TIP(1
104		NMR2	1	1				DAN90TIP(1	DAN95TIP(1	DAN97TIP(1	DMN90TIP(1	DMN95TIP(1	DMN97TIP(1	FPC90TIP(1	FPC95TIP(1	FPC97TIP(1	LAN90TIP(1	LAN95TIP(1	LAN97TIP(1	LANG(1	MOTOR(1	REST1(1	REST2(1	RSNQCTIP(1	SAG T1 MPRAGE(1	SMN90TIP(1	SMN95TIP(1	SMN97TIP(1	VAN90TIP(1	VAN95TIP(1	VAN97TIP(1	VIS90TIP(1	VIS95TIP(1	VIS97TIP(1
105	1997-11-17	NMR2	1	1	1			DAN90TIP(1	DAN95TIP(1	DAN97TIP(1	DMN90TIP(1	DMN95TIP(1	DMN97TIP(1	FPC90TIP(1	FPC95TIP(1	FPC97TIP(1	LAN90TIP(1	LAN95TIP(1	LAN97TIP(1	SAG T1 MPRAGE(1	SMN90TIP(1	SMN95TIP(1	SMN97TIP(1	TRA fMRI language word generation(1	TRA fMRI MOTOR START STOP FINGER TAP(1	TRA fMRI RESTING STATE 1(1	TRA fMRI RESTING STATE 2(1	VAN90TIP(1	VAN95TIP(1	VAN97TIP(1	VIS90TIP(1	VIS95TIP(1	VIS97TIP(1
106		NMR2	1			tumor		DAN90TIP(1	DAN95TIP(1	DAN97TIP(1	DMN90TIP(1	DMN95TIP(1	DMN97TIP(1	FPC90TIP(1	FPC95TIP(1	FPC97TIP(1	LAN90TIP(1	LAN95TIP(1	LAN97TIP(1	SAG T1 MPRAGE(1	SMN90TIP(1	SMN95TIP(1	SMN97TIP(1	TRA fMRI RESTING STATE(1	VAN90TIP(1	VAN95TIP(1	VAN97TIP(1	VIS90TIP(1	VIS95TIP(1	VIS97TIP(1
107		NMR2	1	1				DAN90-RESEARCH-TIP(1	DAN95-RESEARCH-TIP(1	DAN97-RESEARCH-TIP(1	DMN90-RESEARCH-TIP(1	DMN95-RESEARCH-TIP(1	DMN97-RESEARCH-TIP(1	FPC90-RESEARCH-TIP(1	FPC95-RESEARCH-TIP(1	FPC97-RESEARCH-TIP(1	LAN90-RESEARCH-TIP(1	LAN95-RESEARCH-TIP(1	LAN97-RESEARCH-TIP(1	SAG T1 MPRAGE(1	SMN90-RESEARCH-TIP(1	SMN95-RESEARCH-TIP(1	SMN97-RESEARCH-TIP(1	TRA fMRI MOTOR START STOP FINGER TAP(1	TRA fMRI RESTING STATE 1(2	VAN90-RESEARCH-TIP(1	VAN95-RESEARCH-TIP(1	VAN97-RESEARCH-TIP(1	VIS90-RESEARCH-TIP(1	VIS95-RESEARCH-TIP(1	VIS97-RESEARCH-TIP(1
108		NMR2	1	1				DAN90TIP(1	DAN95TIP(1	DAN97TIP(1	DMN90TIP(1	DMN95TIP(1	DMN97TIP(1	FPC90TIP(1	FPC95TIP(1	FPC97TIP(1	LAN90TIP(1	LAN95TIP(1	LAN97TIP(1	SAG T1 MPRAGE(1	SMN90TIP(1	SMN95TIP(1	SMN97TIP(1	TRA fMRI MOTOR START STOP FINGER TAP(3	TRA fMRI RESTING STATE 1(1	TRA fMRI RESTING STATE 2(1	VAN90TIP(1	VAN95TIP(1	VAN97TIP(1	VIS90TIP(1	VIS95TIP(1	VIS97TIP(1
109		SMRA	1					DAN90TIP(1	DAN95TIP(1	DAN97TIP(1	DMN90TIP(1	DMN95TIP(1	DMN97TIP(1	FPC90TIP(1	FPC95TIP(1	FPC97TIP(1	LAN90TIP(1	LAN95TIP(1	LAN97TIP(1	RESTING STATE fMRI(2	SMN90TIP(1	SMN95TIP(1	SMN97TIP(1	TRA 3D STEALTH(1	VAN90TIP(1	VAN95TIP(1	VAN97TIP(1	VIS90TIP(1	VIS95TIP(1	VIS97TIP(1
110	2007-07-24	MRC35045	1		1			act_ep2d_bold_functional_con(2	COR T1 STEALTH RECON(1	DAN90TIP(1	DAN95TIP(1	DAN97TIP(1	DMN90TIP(1	DMN95TIP(1	DMN97TIP(1	FPC90TIP(1	FPC95TIP(1	FPC97TIP(1	LAN90TIP(1	LAN95TIP(1	LAN97TIP(1	MPRAGE T1 AX STEALTH(1	RSNQCTIP(1	SAG T1 STEALTH RECON(1	SMN90TIP(1	SMN95TIP(1	SMN97TIP(1	VAN90TIP(1	VAN95TIP(1	VAN97TIP(1	VIS90TIP(1	VIS95TIP(1	VIS97TIP(1
111	2007-07-24	MRC35045	1		1			act_ep2d_bold_functional_con(2	DAN90TIP(1	DAN95TIP(1	DAN97TIP(1	DMN90TIP(1	DMN95TIP(1	DMN97TIP(1	FPC90TIP(1	FPC95TIP(1	FPC97TIP(1	LAN90TIP(1	LAN95TIP(1	LAN97TIP(1	MPRAGE T1 AX STEALTH(1	RSNQCTIP(1	SMN90TIP(1	SMN95TIP(1	SMN97TIP(1	VAN90TIP(1	VAN95TIP(1	VAN97TIP(1	VIS90TIP(1	VIS95TIP(1	VIS97TIP(1
112		SMRA	1	1				act_TRA fMRI LANGUAGE(1	act_TRA fMRI MOTOR(2	RESEARCH_TIP_DAN_90_pcnt(1	RESEARCH_TIP_DAN_95_pcnt(1	RESEARCH_TIP_DAN_97_pcnt(1	RESEARCH_TIP_DMN_90_pcnt(1	RESEARCH_TIP_DMN_95_pcnt(1	RESEARCH_TIP_DMN_97_pcnt(1	RESEARCH_TIP_FPC_90_pcnt(1	RESEARCH_TIP_FPC_95_pcnt(1	RESEARCH_TIP_FPC_97_pcnt(1	RESEARCH_TIP_LAN_90_pcnt(1	RESEARCH_TIP_LAN_95_pcnt(1	RESEARCH_TIP_LAN_97_pcnt(1	RESEARCH_TIP_SMN_90_pcnt(1	RESEARCH_TIP_SMN_95_pcnt(1	RESEARCH_TIP_SMN_97_pcnt(1	RESEARCH_TIP_VAN_90_pcnt(1	RESEARCH_TIP_VAN_95_pcnt(1	RESEARCH_TIP_VAN_97_pcnt(1	RESEARCH_TIP_VIS_90_pcnt(1	RESEARCH_TIP_VIS_95_pcnt(1	RESEARCH_TIP_VIS_97_pcnt(1	RESTING STATE fMRI(2	SAG T1 MPR(1
113	2006-09-25	MRC35045	1		1			act_ep2d_bold_functional_con(2	DAN90TIP(1	DAN95TIP(1	DAN97TIP(1	DMN90TIP(1	DMN95TIP(1	DMN97TIP(1	FPC90TIP(1	FPC95TIP(1	FPC97TIP(1	LAN90TIP(1	LAN95TIP(1	LAN97TIP(1	MPRAGE_T1 _SAGITTAL(1	RSNQCTIP(1	SMN90TIP(1	SMN95TIP(1	SMN97TIP(1	VAN90TIP(1	VAN95TIP(1	VAN97TIP(1	VIS90TIP(1	VIS95TIP(1	VIS97TIP(1
114		NMR2	1					DAN90TIP(1	DAN95TIP(1	DAN97TIP(1	DMN90TIP(1	DMN95TIP(1	DMN97TIP(1	FPC90TIP(1	FPC95TIP(1	FPC97TIP(1	LAN90TIP(1	LAN95TIP(1	LAN97TIP(1	REST1(1	REST2(1	RSNQCTIP(1	SAG T1 MPRAGE(1	SMN90TIP(1	SMN95TIP(1	SMN97TIP(1	T1POST(1	VAN90TIP(1	VAN95TIP(1	VAN97TIP(1	VIS90TIP(1	VIS95TIP(1	VIS97TIP(1
115		NMR2	1					DAN90TIP(1	DAN95TIP(1	DAN97TIP(1	DMN90TIP(1	DMN95TIP(1	DMN97TIP(1	FPC90TIP(1	FPC95TIP(1	FPC97TIP(1	LAN90TIP(1	LAN95TIP(1	LAN97TIP(1	REST1(1	REST2(1	RSNQCTIP(1	SAG T1 MPRAGE(1	SMN90TIP(1	SMN95TIP(1	SMN97TIP(1	T1POST(1	VAN90TIP(1	VAN95TIP(1	VAN97TIP(1	VIS90TIP(1	VIS95TIP(1	VIS97TIP(1
116		SMRA	1			?		DAN90TIP(1	DAN95TIP(1	DAN97TIP(1	DMN90TIP(1	DMN95TIP(1	DMN97TIP(1	FPC90TIP(1	FPC95TIP(1	FPC97TIP(1	LAN90TIP(1	LAN95TIP(1	LAN97TIP(1	RESTING STATE fMRI(2	SAG T1 MPRAGE(1	SMN90TIP(1	SMN95TIP(1	SMN97TIP(1	VAN90TIP(1	VAN95TIP(1	VAN97TIP(1	VIS90TIP(1	VIS95TIP(1	VIS97TIP(1
117		SMRA	1					DAN90TIP(1	DAN95TIP(1	DAN97TIP(1	DMN90TIP(1	DMN95TIP(1	DMN97TIP(1	FPC90TIP(1	FPC95TIP(1	FPC97TIP(1	LAN90TIP(1	LAN95TIP(1	LAN97TIP(1	RESTING STATE fMRI(2	RSNQCTIP(1	SAG T1 MPRAGE(1	SMN90TIP(1	SMN95TIP(1	SMN97TIP(1	unknown(2	VAN90TIP(1	VAN95TIP(1	VAN97TIP(1	VIS90TIP(1	VIS95TIP(1	VIS97TIP(1
118		NMR2	1					DAN90TIP(1	DAN95TIP(1	DAN97TIP(1	DMN90TIP(1	DMN95TIP(1	DMN97TIP(1	FPC90TIP(1	FPC95TIP(1	FPC97TIP(1	LAN90TIP(1	LAN95TIP(1	LAN97TIP(1	SAG T1 MPRAGE(1	SMN90TIP(1	SMN95TIP(1	SMN97TIP(1	TRA fMRI RESTING STATE(2	VAN90TIP(1	VAN95TIP(1	VAN97TIP(1	VIS90TIP(1	VIS95TIP(1	VIS97TIP(1
119		MRC27102	1					act_ep2d_bold_functional_con(2	COR T1W RECON(1	DAN90TIP(1	DAN95TIP(1	DAN97TIP(1	Design(2	DMN90TIP(1	DMN95TIP(1	DMN97TIP(1	ep2d_diff_mddw_12dir_tract_1(1	ep2d_diff_mddw_12dir_tract_1_ADC(1	ep2d_diff_mddw_12dir_tract_1_ColFA(1	ep2d_diff_mddw_12dir_tract_1_FA(1	ep2d_diff_mddw_12dir_tract_1_split_1(1	ep2d_diff_mddw_12dir_tract_1_TRACEW(1	EvaSeries_GLM(2	FLAIR AXIAL FS(1	FLAIR SAG FS(1	FPC90TIP(1	FPC95TIP(1	FPC97TIP(1	LAN90TIP(1	LAN95TIP(1	LAN97TIP(1	localizer(2	Mean_&_t-Maps(2	MPRAGE T1 AX STEALTH(1	SAG T1W RECON(1	SMN90TIP(1	SMN95TIP(1	SMN97TIP(1	t1_fl2d_cor(1	t1_fl2d_SAG(1	t1_fl2d_tra(2	t1_tse_sag_fs(1	T2 GE SUSCEPTIBILITY AX(2	T2 TSE AX STEALTH(1	t2_tse_cor_3mm(1	VAN90TIP(1	VAN95TIP(1	VAN97TIP(1	VIS90TIP(1
120		NMR2	1	1				DAN90TIP(1	DAN95TIP(1	DAN97TIP(1	DMN90TIP(1	DMN95TIP(1	DMN97TIP(1	FPC90TIP(1	FPC95TIP(1	FPC97TIP(1	LAN90TIP(1	LAN95TIP(1	LAN97TIP(1	LANG(1	MOTOR(1	REST1(1	REST2(1	RSNQCTIP(1	SAG T1 MPRAGE(1	SMN90TIP(1	SMN95TIP(1	SMN97TIP(1	VAN90TIP(1	VAN95TIP(1	VAN97TIP(1	VIS90TIP(1	VIS95TIP(1	VIS97TIP(1
121		MRC35045	1					act_ep2d_bold_functional_con(2	COR T1 STEALTH RECON(1	DAN90TIP(1	DAN95TIP(1	DAN97TIP(1	DMN90TIP(1	DMN95TIP(1	DMN97TIP(1	FPC90TIP(1	FPC95TIP(1	FPC97TIP(1	LAN90TIP(1	LAN95TIP(1	LAN97TIP(1	MPRAGE T1 AX STEALTH(1	RSNQCTIP(1	SAG T1 STEALTH RECON(1	SMN90TIP(1	SMN95TIP(1	SMN97TIP(1	VAN90TIP(1	VAN95TIP(1	VAN97TIP(1	VIS90TIP(1	VIS95TIP(1	VIS97TIP(1
122		SMRA	1					DAN90-RESEARCH-TIP(1	DAN95-RESEARCH-TIP(1	DAN97-RESEARCH-TIP(1	DMN90-RESEARCH-TIP(1	DMN95-RESEARCH-TIP(1	DMN97-RESEARCH-TIP(1	FPC90-RESEARCH-TIP(1	FPC95-RESEARCH-TIP(1	FPC97-RESEARCH-TIP(1	LAN90-RESEARCH-TIP(1	LAN95-RESEARCH-TIP(1	LAN97-RESEARCH-TIP(1	RESTING STATE fMRI(2	SAG MPRAGE(1	SMN90-RESEARCH-TIP(1	SMN95-RESEARCH-TIP(1	SMN97-RESEARCH-TIP(1	VAN90-RESEARCH-TIP(1	VAN95-RESEARCH-TIP(1	VAN97-RESEARCH-TIP(1	VIS90-RESEARCH-TIP(1	VIS95-RESEARCH-TIP(1	VIS97-RESEARCH-TIP(1
123		MRC35045	1	1				act_ep2d_bold_functional_con(2	DAN90TIP(1	DAN95TIP(1	DAN97TIP(1	DMN90TIP(1	DMN95TIP(1	DMN97TIP(1	ep2d_bold_JZBOLD_TR2.5_LT motor(3	ep2d_bold_JZBOLD_TR2.5_rT motor(1	ep2d_bold_JZBOLD_TR3_LISTENIG(1	ep2d_bold_JZBOLD_TR3_NOUNVERB_verbal_fluency(1	ep2d_bold_JZBOLD_TR3_semantic_verbal_fluency(1	FPC90TIP(1	FPC95TIP(1	FPC97TIP(1	LAN90TIP(1	LAN95TIP(1	LAN97TIP(1	MPRAGE T1 AX STEALTH(1	MPRAGE T1 SAGITTAL IPAT(1	SMN90TIP(1	SMN95TIP(1	SMN97TIP(1	VAN90TIP(1	VAN95TIP(1	VAN97TIP(1	VIS90TIP(1	VIS95TIP(1	VIS97TIP(1
124		NMR2	1	1				DAN90TIP(1	DAN95TIP(1	DAN97TIP(1	DMN90TIP(1	DMN95TIP(1	DMN97TIP(1	FPC90TIP(1	FPC95TIP(1	FPC97TIP(1	LAN90TIP(1	LAN95TIP(1	LAN97TIP(1	SAG T1 MPRAGE(1	SMN90TIP(1	SMN95TIP(1	SMN97TIP(1	TRA fMRI language word generation(1	TRA fMRI MOTOR START STOP FINGER TAP(3	TRA fMRI RESTING STATE 1(1	TRA fMRI RESTING STATE 2(1	VAN90TIP(1	VAN95TIP(1	VAN97TIP(1	VIS90TIP(1	VIS95TIP(1	VIS97TIP(1
125			1	1				DAN90TIP(1	DAN95TIP(1	DAN97TIP(1	DMN90TIP(1	DMN95TIP(1	DMN97TIP(1	FPC90TIP(1	FPC95TIP(1	FPC97TIP(1	LAN90TIP(1	LAN95TIP(1	LAN97TIP(1	MOTOR(4	REST1(1	REST2(1	RSNQCTIP(1	SAG T1 MPRAGE(2	SMN90TIP(1	SMN95TIP(1	SMN97TIP(1	T1POST(1	VAN90TIP(1	VAN95TIP(1	VAN97TIP(1	VIS90TIP(1	VIS95TIP(1	VIS97TIP(1
126		NMR2	1	1				DAN90TIP(1	DAN95TIP(1	DAN97TIP(1	DMN90TIP(1	DMN95TIP(1	DMN97TIP(1	FPC90TIP(1	FPC95TIP(1	FPC97TIP(1	LAN90TIP(1	LAN95TIP(1	LAN97TIP(1	SAG T1 MPRAGE(1	SMN90TIP(1	SMN95TIP(1	SMN97TIP(1	TRA fMRI language word generation(1	TRA fMRI MOTOR START STOP FINGER TAP(2	TRA fMRI RESTING STATE 1(1	TRA fMRI RESTING STATE 2(1	VAN90TIP(1	VAN95TIP(1	VAN97TIP(1	VIS90TIP(1	VIS95TIP(1	VIS97TIP(1
127		SMRA	1	1				act_TRA fMRI LANGUAGE(2	act_TRA fMRI MOTOR(1	DAN90-RESEARCH-TIP(1	DAN95-RESEARCH-TIP(1	DAN97-RESEARCH-TIP(1	DMN90-RESEARCH-TIP(1	DMN95-RESEARCH-TIP(1	DMN97-RESEARCH-TIP(1	FPC90-RESEARCH-TIP(1	FPC95-RESEARCH-TIP(1	FPC97-RESEARCH-TIP(1	LAN90-RESEARCH-TIP(1	LAN95-RESEARCH-TIP(1	LAN97-RESEARCH-TIP(1	RESTING STATE fMRI(2	SAG T1 MPR(1	SMN90-RESEARCH-TIP(1	SMN95-RESEARCH-TIP(1	SMN97-RESEARCH-TIP(1	VAN90-RESEARCH-TIP(1	VAN95-RESEARCH-TIP(1	VAN97-RESEARCH-TIP(1	VIS90-RESEARCH-TIP(1	VIS95-RESEARCH-TIP(1	VIS97-RESEARCH-TIP(1
128		SMRA	1					COR MPR(1	DAN90TIP(1	DAN95TIP(1	DAN97TIP(1	DMN90TIP(1	DMN95TIP(1	DMN97TIP(1	FPC90TIP(1	FPC95TIP(1	FPC97TIP(1	LAN90TIP(1	LAN95TIP(1	LAN97TIP(1	localizer(1	RESTING STATE fMRI(2	SAG T1 MPR(1	SMN90TIP(1	SMN95TIP(1	SMN97TIP(1	TRA MPR(1	VAN90TIP(1	VAN95TIP(1	VAN97TIP(1	VIS90TIP(1	VIS95TIP(1	VIS97TIP(1
129		SMRA	1	1				act_TRA fMRI LANGUAGE(3	act_TRA fMRI MOTOR(2	RESTING STATE fMRI(2	SAG T1 MPR(1
130		NMR2	1					DAN90TIP(1	DAN95TIP(1	DAN97TIP(1	DMN90TIP(1	DMN95TIP(1	DMN97TIP(1	FPC90TIP(1	FPC95TIP(1	FPC97TIP(1	LAN90TIP(1	LAN95TIP(1	LAN97TIP(1	SAG T1 MPRAGE(1	SMN90TIP(1	SMN95TIP(1	SMN97TIP(1	TRA fMRI RESTING STATE 1(1	TRA fMRI RESTING STATE 2(1	VAN90TIP(1	VAN95TIP(1	VAN97TIP(1	VIS90TIP(1	VIS95TIP(1	VIS97TIP(1
131		SMRA	1					DAN90TIP(1	DAN95TIP(1	DAN97TIP(1	DMN90TIP(1	DMN95TIP(1	DMN97TIP(1	FPC90TIP(1	FPC95TIP(1	FPC97TIP(1	LAN90TIP(1	LAN95TIP(1	LAN97TIP(1	REST1(1	REST2(2	RSNQCTIP(1	SAG T1 MPRAGE(1	SMN90TIP(1	SMN95TIP(1	SMN97TIP(1	VAN90TIP(1	VAN95TIP(1	VAN97TIP(1	VIS90TIP(1	VIS95TIP(1	VIS97TIP(1
132		SMRA	1	1				act_TRA fMRI MOTOR(2	DAN90-RESEARCH-TIP(1	DAN95-RESEARCH-TIP(1	DAN97-RESEARCH-TIP(1	DMN90-RESEARCH-TIP(1	DMN95-RESEARCH-TIP(1	DMN97-RESEARCH-TIP(1	FPC90-RESEARCH-TIP(1	FPC95-RESEARCH-TIP(1	FPC97-RESEARCH-TIP(1	LAN90-RESEARCH-TIP(1	LAN95-RESEARCH-TIP(1	LAN97-RESEARCH-TIP(1	RESTING STATE fMRI(2	SAG T1 MPR(1	SMN90-RESEARCH-TIP(1	SMN95-RESEARCH-TIP(1	SMN97-RESEARCH-TIP(1	VAN90-RESEARCH-TIP(1	VAN95-RESEARCH-TIP(1	VAN97-RESEARCH-TIP(1	VIS90-RESEARCH-TIP(1	VIS95-RESEARCH-TIP(1	VIS97-RESEARCH-TIP(1
133		NMR2	1	1				DAN90TIP(1	DAN95TIP(1	DAN97TIP(1	DMN90TIP(1	DMN95TIP(1	DMN97TIP(1	FPC90TIP(1	FPC95TIP(1	FPC97TIP(1	LAN90TIP(1	LAN95TIP(1	LAN97TIP(1	SAG T1 MPRAGE(1	SMN90TIP(1	SMN95TIP(1	SMN97TIP(1	TRA fMRI language word generation(2	TRA fMRI MOTOR START STOP FINGER TAP(2	TRA fMRI RESTING STATE 1(1	TRA fMRI RESTING STATE 2(1	TRA T1 STEALTH(1	VAN90TIP(1	VAN95TIP(1	VAN97TIP(1	VIS90TIP(1	VIS95TIP(1	VIS97TIP(1
134		SMRA	1	1				act_TRA fMRI LANGUAGE(1	act_TRA fMRI MOTOR(2	DAN90-RESEARCH-TIP(1	DAN95-RESEARCH-TIP(1	DAN97-RESEARCH-TIP(1	DMN90-RESEARCH-TIP(1	DMN95-RESEARCH-TIP(1	DMN97-RESEARCH-TIP(1	FPC90-RESEARCH-TIP(1	FPC95-RESEARCH-TIP(1	FPC97-RESEARCH-TIP(1	LAN90-RESEARCH-TIP(1	LAN95-RESEARCH-TIP(1	LAN97-RESEARCH-TIP(1	RESTING STATE fMRI(1	SAG T1 MPR(1	SMN90-RESEARCH-TIP(1	SMN95-RESEARCH-TIP(1	SMN97-RESEARCH-TIP(1	VAN90-RESEARCH-TIP(1	VAN95-RESEARCH-TIP(1	VAN97-RESEARCH-TIP(1	VIS90-RESEARCH-TIP(1	VIS95-RESEARCH-TIP(1	VIS97-RESEARCH-TIP(1
135		NMR2	1					DAN90TIP(1	DAN95TIP(1	DAN97TIP(1	DMN90TIP(1	DMN95TIP(1	DMN97TIP(1	FPC90TIP(1	FPC95TIP(1	FPC97TIP(1	LAN90TIP(1	LAN95TIP(1	LAN97TIP(1	SMN90TIP(1	SMN95TIP(1	SMN97TIP(1	TRA fMRI RESTING STATE 1(1	TRA fMRI RESTING STATE 2(1	TRA STEALTH GRE+++STRAIGHT+++(2	VAN90TIP(1	VAN95TIP(1	VAN97TIP(1	VIS90TIP(1	VIS95TIP(1	VIS97TIP(1
136		NMR2	1	1				DAN90TIP(1	DAN95TIP(1	DAN97TIP(1	DMN90TIP(1	DMN95TIP(1	DMN97TIP(1	FPC90TIP(1	FPC95TIP(1	FPC97TIP(1	LAN90TIP(1	LAN95TIP(1	LAN97TIP(1	SAG T1 MPRAGE(1	SMN90TIP(1	SMN95TIP(1	SMN97TIP(1	TRA fMRI language word generation(2	TRA fMRI MOTOR START STOP FINGER TAP(1	TRA fMRI RESTING STATE(3	VAN90TIP(1	VAN95TIP(1	VAN97TIP(1	VIS90TIP(1	VIS95TIP(1	VIS97TIP(1
137		NMR2	1	1				DAN90TIP(1	DAN95TIP(1	DAN97TIP(1	DMN90TIP(1	DMN95TIP(1	DMN97TIP(1	FPC90TIP(1	FPC95TIP(1	FPC97TIP(1	LAN90TIP(1	LAN95TIP(1	LAN97TIP(1	LANG(1	MOTOR(1	REST1(1	REST2(1	RSNQCTIP(1	SAG T1 MPRAGE(1	SMN90TIP(1	SMN95TIP(1	SMN97TIP(1	VAN90TIP(1	VAN95TIP(1	VAN97TIP(1	VIS90TIP(1	VIS95TIP(1	VIS97TIP(1
138		NMR2	1					DAN90TIP(1	DAN95TIP(1	DAN97TIP(1	DMN90TIP(1	DMN95TIP(1	DMN97TIP(1	FPC90TIP(1	FPC95TIP(1	FPC97TIP(1	LAN90TIP(1	LAN95TIP(1	LAN97TIP(1	REST1(1	REST2(1	RSNQCTIP(1	SAG T1 MPRAGE(1	SMN90TIP(1	SMN95TIP(1	SMN97TIP(1	T1Pre(2	VAN90TIP(1	VAN95TIP(1	VAN97TIP(1	VIS90TIP(1	VIS95TIP(1	VIS97TIP(1
139		SMRA	1					DAN90TIP(1	DAN95TIP(1	DAN97TIP(1	DMN90TIP(1	DMN95TIP(1	DMN97TIP(1	FPC90TIP(1	FPC95TIP(1	FPC97TIP(1	LAN90TIP(1	LAN95TIP(1	LAN97TIP(1	REST1(1	REST2(1	RSNQCTIP(1	SAG T1 MPRAGE(1	SMN90TIP(1	SMN95TIP(1	SMN97TIP(1	TRA 3D T1 GRE STEALTH+++NO ANGLE++(2	VAN90TIP(1	VAN95TIP(1	VAN97TIP(1	VIS90TIP(1	VIS95TIP(1	VIS97TIP(1
140		NMR2	1	1				DAN90TIP(1	DAN95TIP(1	DAN97TIP(1	DMN90TIP(1	DMN95TIP(1	DMN97TIP(1	FPC90TIP(1	FPC95TIP(1	FPC97TIP(1	LAN90TIP(1	LAN95TIP(1	LAN97TIP(1	LANG(1	MOTOR(2	REST1(1	REST2(1	RSNQCTIP(1	SAG T1 MPRAGE(2	SMN90TIP(1	SMN95TIP(1	SMN97TIP(1	VAN90TIP(1	VAN95TIP(1	VAN97TIP(1	VIS90TIP(1	VIS95TIP(1	VIS97TIP(1
141		NMR2	1					DAN90TIP(1	DAN95TIP(1	DAN97TIP(1	DMN90TIP(1	DMN95TIP(1	DMN97TIP(1	FPC90TIP(1	FPC95TIP(1	FPC97TIP(1	LAN90TIP(1	LAN95TIP(1	LAN97TIP(1	REST1(1	REST2(1	RSNQCTIP(1	SAG T1 MPRAGE(1	SMN90TIP(1	SMN95TIP(1	SMN97TIP(1	T1POST(1	T1Pre(1	VAN90TIP(1	VAN95TIP(1	VAN97TIP(1	VIS90TIP(1	VIS95TIP(1	VIS97TIP(1
142		NMR2	1	1				DAN90TIP(1	DAN95TIP(1	DAN97TIP(1	DMN90TIP(1	DMN95TIP(1	DMN97TIP(1	FPC90TIP(1	FPC95TIP(1	FPC97TIP(1	LAN90TIP(1	LAN95TIP(1	LAN97TIP(1	SAG T1 MPRAGE(1	SMN90TIP(1	SMN95TIP(1	SMN97TIP(1	TRA fMRI language word generation(1	TRA fMRI MOTOR START STOP FINGER TAP(1	TRA fMRI RESTING STATE 1(1	TRA fMRI RESTING STATE 2(1	VAN90TIP(1	VAN95TIP(1	VAN97TIP(1	VIS90TIP(1	VIS95TIP(1	VIS97TIP(1
143		NMR2	1	1				DAN90TIP(1	DAN95TIP(1	DAN97TIP(1	DMN90TIP(1	DMN95TIP(1	DMN97TIP(1	FPC90TIP(1	FPC95TIP(1	FPC97TIP(1	LAN90TIP(1	LAN95TIP(1	LAN97TIP(1	SAG T1 MPRAGE(1	SMN90TIP(1	SMN95TIP(1	SMN97TIP(1	TRA fMRI MOTOR START STOP FINGER TAP(1	TRA fMRI RESTING STATE 1(1	TRA fMRI RESTING STATE 2(1	VAN90TIP(1	VAN95TIP(1	VAN97TIP(1	VIS90TIP(1	VIS95TIP(1	VIS97TIP(1
144		SMRA	1					DAN90TIP(1	DAN95TIP(1	DAN97TIP(1	DMN90TIP(1	DMN95TIP(1	DMN97TIP(1	FPC90TIP(1	FPC95TIP(1	FPC97TIP(1	LAN90TIP(1	LAN95TIP(1	LAN97TIP(1	REST1(1	REST2(1	RSNQCTIP(1	SAG T1 MPRAGE(1	SMN90TIP(1	SMN95TIP(1	SMN97TIP(1	TRA 3D T1 GRE STEALTH+++NO ANGLE++(1	VAN90TIP(1	VAN95TIP(1	VAN97TIP(1	VIS90TIP(1	VIS95TIP(1	VIS97TIP(1
145		SMRA	1					DAN90TIP(1	DAN95TIP(1	DAN97TIP(1	DMN90TIP(1	DMN95TIP(1	DMN97TIP(1	FPC90TIP(1	FPC95TIP(1	FPC97TIP(1	LAN90TIP(1	LAN95TIP(1	LAN97TIP(1	REST1(1	REST2(1	RSNQCTIP(1	SAG T1 MPRAGE(1	SMN90TIP(1	SMN95TIP(1	SMN97TIP(1	VAN90TIP(1	VAN95TIP(1	VAN97TIP(1	VIS90TIP(1	VIS95TIP(1	VIS97TIP(1
146		NMR2	1					DAN90TIP(1	DAN95TIP(1	DAN97TIP(1	DMN90TIP(1	DMN95TIP(1	DMN97TIP(1	FPC90TIP(1	FPC95TIP(1	FPC97TIP(1	LAN90TIP(1	LAN95TIP(1	LAN97TIP(1	SAG T1 MPRAGE(1	SMN90TIP(1	SMN95TIP(1	SMN97TIP(1	TRA fMRI RESTING STATE 1(1	TRA fMRI RESTING STATE 2(1	VAN90TIP(1	VAN95TIP(1	VAN97TIP(1	VIS90TIP(1	VIS95TIP(1	VIS97TIP(1
147		SMRA	1					DAN90TIP(1	DAN95TIP(1	DAN97TIP(1	DMN90TIP(1	DMN95TIP(1	DMN97TIP(1	FPC90TIP(1	FPC95TIP(1	FPC97TIP(1	LAN90TIP(1	LAN95TIP(1	LAN97TIP(1	RESTING STATE fMRI(2	RSNQCTIP(1	SAG T1(1	SAG T1 MPRAGE(1	SMN90TIP(1	SMN95TIP(1	SMN97TIP(1	VAN90TIP(1	VAN95TIP(1	VAN97TIP(1	VIS90TIP(1	VIS95TIP(1	VIS97TIP(1
148		SMRA		1				act_TRA fMRI LANGUAGE(2	act_TRA fMRI MOTOR(1	DAN90-RESEARCH-TIP(1	DAN95-RESEARCH-TIP(1	DAN97-RESEARCH-TIP(1	DMN90-RESEARCH-TIP(1	DMN95-RESEARCH-TIP(1	DMN97-RESEARCH-TIP(1	FPC90-RESEARCH-TIP(1	FPC95-RESEARCH-TIP(1	FPC97-RESEARCH-TIP(1	LAN90-RESEARCH-TIP(1	LAN95-RESEARCH-TIP(1	LAN97-RESEARCH-TIP(1	SAG T1 MPR(1	SMN90-RESEARCH-TIP(1	SMN95-RESEARCH-TIP(1	SMN97-RESEARCH-TIP(1	VAN90-RESEARCH-TIP(1	VAN95-RESEARCH-TIP(1	VAN97-RESEARCH-TIP(1	VIS90-RESEARCH-TIP(1	VIS95-RESEARCH-TIP(1	VIS97-RESEARCH-TIP(1
149		NMR2	1	1				DAN90TIP(1	DAN95TIP(1	DAN97TIP(1	DMN90TIP(1	DMN95TIP(1	DMN97TIP(1	FPC90TIP(1	FPC95TIP(1	FPC97TIP(1	LAN90TIP(1	LAN95TIP(1	LAN97TIP(1	SAG T1 MPRAGE(1	SMN90TIP(1	SMN95TIP(1	SMN97TIP(1	TRA fMRI language word generation(1	TRA fMRI MOTOR START STOP FINGER TAP(3	TRA fMRI RESTING STATE 1(1	TRA fMRI RESTING STATE 2(1	VAN90TIP(1	VAN95TIP(1	VAN97TIP(1	VIS90TIP(1	VIS95TIP(1	VIS97TIP(1
150	1988-10-02	NMR2	1			epilepsy (heterotopia)		DAN90TIP(1	DAN95TIP(1	DAN97TIP(1	DMN90TIP(1	DMN95TIP(1	DMN97TIP(1	FPC90TIP(1	FPC95TIP(1	FPC97TIP(1	LAN90TIP(1	LAN95TIP(1	LAN97TIP(1	REST1(1	REST2(1	RSNQCTIP(1	SAG T1 MPRAGE(1	SMN90TIP(1	SMN95TIP(1	SMN97TIP(1	T1POST(1	VAN90TIP(1	VAN95TIP(1	VAN97TIP(1	VIS90TIP(1	VIS95TIP(1	VIS97TIP(1
151		NMR2	1					DAN90TIP(1	DAN95TIP(1	DAN97TIP(1	DMN90TIP(1	DMN95TIP(1	DMN97TIP(1	FPC90TIP(1	FPC95TIP(1	FPC97TIP(1	LAN90TIP(1	LAN95TIP(1	LAN97TIP(1	REST1(2	REST2(1	RSNQCTIP(1	SAG T1 MPRAGE(1	SMN90TIP(1	SMN95TIP(1	SMN97TIP(1	VAN90TIP(1	VAN95TIP(1	VAN97TIP(1	VIS90TIP(1	VIS95TIP(1	VIS97TIP(1
152		SMRA	1					DAN90TIP(1	DAN95TIP(1	DAN97TIP(1	DMN90TIP(1	DMN95TIP(1	DMN97TIP(1	FPC90TIP(1	FPC95TIP(1	FPC97TIP(1	LAN90TIP(1	LAN95TIP(1	LAN97TIP(1	RESTING STATE fMRI(2	RSNQCTIP(1	SAG T1 MPRAGE(1	SMN90TIP(1	SMN95TIP(1	SMN97TIP(1	VAN90TIP(1	VAN95TIP(1	VAN97TIP(1	VIS90TIP(1	VIS95TIP(1	VIS97TIP(1
153		SMRB SMRA	1					DAN90TIP(1	DAN95TIP(1	DAN97TIP(1	DMN90TIP(1	DMN95TIP(1	DMN97TIP(1	FPC90TIP(1	FPC95TIP(1	FPC97TIP(1	LAN90TIP(1	LAN95TIP(1	LAN97TIP(1	RESTING STATE fMRI(2	SAG T1 MPRAGE(1	SMN90TIP(1	SMN95TIP(1	SMN97TIP(1	TRA 3D T1 GRE 1MM (NEW	(1	VAN90TIP(1	VAN95TIP(1	VAN97TIP(1	VIS90TIP(1	VIS95TIP(1	VIS97TIP(1
154		NMR2	1					DAN90TIP(1	DAN95TIP(1	DAN97TIP(1	DMN90TIP(1	DMN95TIP(1	DMN97TIP(1	FPC90TIP(1	FPC95TIP(1	FPC97TIP(1	LAN90TIP(1	LAN95TIP(1	LAN97TIP(1	REST1(1	REST2(1	RSNQCTIP(1	SAG T1 MPRAGE(1	SMN90TIP(1	SMN95TIP(1	SMN97TIP(1	T1POST(1	VAN90TIP(1	VAN95TIP(1	VAN97TIP(1	VIS90TIP(1	VIS95TIP(1	VIS97TIP(1
155		NMR2	1					REST1(1	REST2(1	SAG T1 MPRAGE(1	T1POST(2
156		SMRA	1					RESTING STATE fMRI(1	SUB_S13-S2_1(1	TRA 3D GRE STEALTH++STRAIGHT++(3
157		MRC35045	1					act_ep2d_bold_functional_con(2	DAN90TIP(1	DAN95TIP(1	DAN97TIP(1	DMN90TIP(1	DMN95TIP(1	DMN97TIP(1	FPC90TIP(1	FPC95TIP(1	FPC97TIP(1	LAN90TIP(1	LAN95TIP(1	LAN97TIP(1	MPRAGE T1 AX STEALTH(1	MPRAGE_T1 _SAGITTAL(1	RSNQCTIP(1	SMN90TIP(1	SMN95TIP(1	SMN97TIP(1	VAN90TIP(1	VAN95TIP(1	VAN97TIP(1	VIS90TIP(1	VIS95TIP(1	VIS97TIP(1
158		NMR2	1	1				DAN90TIP(1	DAN95TIP(1	DAN97TIP(1	DMN90TIP(1	DMN95TIP(1	DMN97TIP(1	FPC90TIP(1	FPC95TIP(1	FPC97TIP(1	LAN90TIP(1	LAN95TIP(1	LAN97TIP(1	SAG T1 MPRAGE(1	SMN90TIP(1	SMN95TIP(1	SMN97TIP(1	TRA fMRI language word generation(2	TRA fMRI MOTOR START STOP FINGER TAP(2	TRA fMRI RESTING STATE 1(1	TRA fMRI RESTING STATE 2(1	VAN90TIP(1	VAN95TIP(1	VAN97TIP(1	VIS90TIP(1	VIS95TIP(1	VIS97TIP(1
159		SMRA	1					DAN90TIP(1	DAN95TIP(1	DAN97TIP(1	DMN90TIP(1	DMN95TIP(1	DMN97TIP(1	FPC90TIP(1	FPC95TIP(1	FPC97TIP(1	LAN90TIP(1	LAN95TIP(1	LAN97TIP(1	RESTING STATE fMRI(2	RSNQCTIP(1	SAG T1 MPRAGE(1	SMN90TIP(1	SMN95TIP(1	SMN97TIP(1	VAN90TIP(1	VAN95TIP(1	VAN97TIP(1	VIS90TIP(1	VIS95TIP(1	VIS97TIP(1
160		NMR2	1					DAN90-RESEARCH-TIP(1	DAN95-RESEARCH-TIP(1	DAN97-RESEARCH-TIP(1	DMN90-RESEARCH-TIP(1	DMN95-RESEARCH-TIP(1	DMN97-RESEARCH-TIP(1	FPC90-RESEARCH-TIP(1	FPC95-RESEARCH-TIP(1	FPC97-RESEARCH-TIP(1	LAN90-RESEARCH-TIP(1	LAN95-RESEARCH-TIP(1	LAN97-RESEARCH-TIP(1	SAG T1 MPRAGE(1	SMN90-RESEARCH-TIP(1	SMN95-RESEARCH-TIP(1	SMN97-RESEARCH-TIP(1	TRA fMRI RESTING STATE 1(1	TRA fMRI RESTING STATE 2(1	VAN90-RESEARCH-TIP(1	VAN95-RESEARCH-TIP(1	VAN97-RESEARCH-TIP(1	VIS90-RESEARCH-TIP(1	VIS95-RESEARCH-TIP(1	VIS97-RESEARCH-TIP(1
161		SMRA	1					DAN90TIP(1	DAN95TIP(1	DAN97TIP(1	DMN90TIP(1	DMN95TIP(1	DMN97TIP(1	FPC90TIP(1	FPC95TIP(1	FPC97TIP(1	LAN90TIP(1	LAN95TIP(1	LAN97TIP(1	RESTING STATE fMRI(2	SAG T1 MPRAGE(1	SMN90TIP(1	SMN95TIP(1	SMN97TIP(1	TRA 3D GRE 1.0++NO ANGLE++(1	VAN90TIP(1	VAN95TIP(1	VAN97TIP(1	VIS90TIP(1	VIS95TIP(1	VIS97TIP(1
162		NMR2	1	1				DAN90TIP(1	DAN95TIP(1	DAN97TIP(1	DMN90TIP(1	DMN95TIP(1	DMN97TIP(1	FPC90TIP(1	FPC95TIP(1	FPC97TIP(1	LAN90TIP(1	LAN95TIP(1	LAN97TIP(1	LANG(1	MOTOR(1	REST1(1	REST2(1	RSNQCTIP(1	SAG T1 MPRAGE(1	SMN90TIP(1	SMN95TIP(1	SMN97TIP(1	VAN90TIP(1	VAN95TIP(1	VAN97TIP(1	VIS90TIP(1	VIS95TIP(1	VIS97TIP(1
163		SMRA	1					DAN90TIP(1	DAN95TIP(1	DAN97TIP(1	DMN90TIP(1	DMN95TIP(1	DMN97TIP(1	FPC90TIP(1	FPC95TIP(1	FPC97TIP(1	LAN90TIP(1	LAN95TIP(1	LAN97TIP(1	RESTING STATE fMRI(2	RSNQCTIP(1	SAG T1 MPRAGE(1	SMN90TIP(1	SMN95TIP(1	SMN97TIP(1	VAN90TIP(1	VAN95TIP(1	VAN97TIP(1	VIS90TIP(1	VIS95TIP(1	VIS97TIP(1
164		SMRA	1					DAN90TIP(1	DAN95TIP(1	DAN97TIP(1	DMN90TIP(1	DMN95TIP(1	DMN97TIP(1	FPC90TIP(1	FPC95TIP(1	FPC97TIP(1	LAN90TIP(1	LAN95TIP(1	LAN97TIP(1	RESTING STATE 1(1	RESTING STATE 2(1	RSNQCTIP(1	SAG T1 MPRAGE(1	SMN90TIP(1	SMN95TIP(1	SMN97TIP(1	VAN90TIP(1	VAN95TIP(1	VAN97TIP(1	VIS90TIP(1	VIS95TIP(1	VIS97TIP(1
165		NMR2	1					DAN90TIP(1	DAN95TIP(1	DAN97TIP(1	DMN90TIP(1	DMN95TIP(1	DMN97TIP(1	FPC90TIP(1	FPC95TIP(1	FPC97TIP(1	LAN90TIP(1	LAN95TIP(1	LAN97TIP(1	REST1(1	REST2(1	RSNQCTIP(1	SAG T1 MPRAGE(1	SMN90TIP(1	SMN95TIP(1	SMN97TIP(1	VAN90TIP(1	VAN95TIP(1	VAN97TIP(1	VIS90TIP(1	VIS95TIP(1	VIS97TIP(1
166	1973-07-02	SMRA	1	1		epilepy + tumor		act_TRA fMRI LANGUAGE(2	act_TRA fMRI MOTOR(1	DAN90-RESEARCH-TIP(1	DAN95-RESEARCH-TIP(1	DAN97-RESEARCH-TIP(1	DMN90-RESEARCH-TIP(1	DMN95-RESEARCH-TIP(1	DMN97-RESEARCH-TIP(1	FPC90-RESEARCH-TIP(1	FPC95-RESEARCH-TIP(1	FPC97-RESEARCH-TIP(1	LAN90-RESEARCH-TIP(1	LAN95-RESEARCH-TIP(1	LAN97-RESEARCH-TIP(1	RESTING STATE fMRI(2	SAG T1 MPR(1	SMN90-RESEARCH-TIP(1	SMN95-RESEARCH-TIP(1	SMN97-RESEARCH-TIP(1	VAN90-RESEARCH-TIP(1	VAN95-RESEARCH-TIP(1	VAN97-RESEARCH-TIP(1	VIS90-RESEARCH-TIP(1	VIS95-RESEARCH-TIP(1	VIS97-RESEARCH-TIP(1
167		NMR2	1					DAN90TIP(1	DAN95TIP(1	DAN97TIP(1	DMN90TIP(1	DMN95TIP(1	DMN97TIP(1	FPC90TIP(1	FPC95TIP(1	FPC97TIP(1	LAN90TIP(1	LAN95TIP(1	LAN97TIP(1	SAG T1 MPRAGE(1	SMN90TIP(1	SMN95TIP(1	SMN97TIP(1	TRA fMRI RESTING STATE(2	TRA STEALTH GRE+++STRAIGHT+++(1	VAN90TIP(1	VAN95TIP(1	VAN97TIP(1	VIS90TIP(1	VIS95TIP(1	VIS97TIP(1
168		SMRA	1					DAN90TIP(1	DAN95TIP(1	DAN97TIP(1	DMN90TIP(1	DMN95TIP(1	DMN97TIP(1	FPC90TIP(1	FPC95TIP(1	FPC97TIP(1	LAN90TIP(1	LAN95TIP(1	LAN97TIP(1	RESTING STATE fMRI(2	SAG T1(1	SMN90TIP(1	SMN95TIP(1	SMN97TIP(1	TRA 3D STEALTH(1	VAN90TIP(1	VAN95TIP(1	VAN97TIP(1	VIS90TIP(1	VIS95TIP(1	VIS97TIP(1
169		SMRA	1	1				act_TRA fMRI LANGUAGE(3	act_TRA fMRI MOTOR(1	DAN90TIP(1	DAN95TIP(1	DAN97TIP(1	DMN90TIP(1	DMN95TIP(1	DMN97TIP(1	FPC90TIP(1	FPC95TIP(1	FPC97TIP(1	LAN90TIP(1	LAN95TIP(1	LAN97TIP(1	RESTING STATE fMRI(1	SAG T1 MPR(1	SMN90TIP(1	SMN95TIP(1	SMN97TIP(1	VAN90TIP(1	VAN95TIP(1	VAN97TIP(1	VIS90TIP(1	VIS95TIP(1	VIS97TIP(1
170		NMR2	1	1				DAN90TIP(1	DAN95TIP(1	DAN97TIP(1	DMN90TIP(1	DMN95TIP(1	DMN97TIP(1	FPC90TIP(1	FPC95TIP(1	FPC97TIP(1	LAN90TIP(1	LAN95TIP(1	LAN97TIP(1	SAG T1 MPRAGE(1	SMN90TIP(1	SMN95TIP(1	SMN97TIP(1	TRA fMRI language word generation(1	TRA fMRI MOTOR START STOP FINGER TAP(3	TRA fMRI RESTING STATE 1(1	TRA fMRI RESTING STATE 2(1	TRA T1 STEALTH(1	VAN90TIP(1	VAN95TIP(1	VAN97TIP(1	VIS90TIP(1	VIS95TIP(1	VIS97TIP(1
171		SMRA	1					DAN90TIP(1	DAN95TIP(1	DAN97TIP(1	DMN90TIP(1	DMN95TIP(1	DMN97TIP(1	FPC90TIP(1	FPC95TIP(1	FPC97TIP(1	LAN90TIP(1	LAN95TIP(1	LAN97TIP(1	RESTING STATE fMRI(2	SAG T1 MPRAGE(1	SMN90TIP(1	SMN95TIP(1	SMN97TIP(1	VAN90TIP(1	VAN95TIP(1	VAN97TIP(1	VIS90TIP(1	VIS95TIP(1	VIS97TIP(1
172		SMRA	1	1				act_TRA fMRI LANGUAGE(1	act_TRA fMRI MOTOR(4	DAN90-RESEARCH-TIP(1	DAN95-RESEARCH-TIP(1	DAN97-RESEARCH-TIP(1	DMN90-RESEARCH-TIP(1	DMN95-RESEARCH-TIP(1	DMN97-RESEARCH-TIP(1	FPC90-RESEARCH-TIP(1	FPC95-RESEARCH-TIP(1	FPC97-RESEARCH-TIP(1	LAN90-RESEARCH-TIP(1	LAN95-RESEARCH-TIP(1	LAN97-RESEARCH-TIP(1	RESTING STATE fMRI(2	SAG T1 MPR(1	SMN90-RESEARCH-TIP(1	SMN95-RESEARCH-TIP(1	SMN97-RESEARCH-TIP(1	VAN90-RESEARCH-TIP(1	VAN95-RESEARCH-TIP(1	VAN97-RESEARCH-TIP(1	VIS90-RESEARCH-TIP(1	VIS95-RESEARCH-TIP(1	VIS97-RESEARCH-TIP(1
173		SMRA	1	1				act_TRA fMRI MOTOR(2	DAN90TIP(1	DAN95TIP(1	DAN97TIP(1	DMN90TIP(1	DMN95TIP(1	DMN97TIP(1	FPC90TIP(1	FPC95TIP(1	FPC97TIP(1	LAN90TIP(1	LAN95TIP(1	LAN97TIP(1	RESTING STATE fMRI(2	SAG T1 MPRAGE(1	SMN90TIP(1	SMN95TIP(1	SMN97TIP(1	TRA 3D GRE 1.0++NO ANGLE++(1	VAN90TIP(1	VAN95TIP(1	VAN97TIP(1	VIS90TIP(1	VIS95TIP(1	VIS97TIP(1
174		SMRA	1	1				act_TRA fMRI MOTOR(3	DAN90-RESEARCH-TIP(1	DAN95-RESEARCH-TIP(1	DAN97-RESEARCH-TIP(1	DMN90-RESEARCH-TIP(1	DMN95-RESEARCH-TIP(1	DMN97-RESEARCH-TIP(1	FPC90-RESEARCH-TIP(1	FPC95-RESEARCH-TIP(1	FPC97-RESEARCH-TIP(1	LAN90-RESEARCH-TIP(1	LAN95-RESEARCH-TIP(1	LAN97-RESEARCH-TIP(1	RESTING STATE fMRI(2	SAG T1 MPR(1	SMN90-RESEARCH-TIP(1	SMN95-RESEARCH-TIP(1	SMN97-RESEARCH-TIP(1	VAN90-RESEARCH-TIP(1	VAN95-RESEARCH-TIP(1	VAN97-RESEARCH-TIP(1	VIS90-RESEARCH-TIP(1	VIS95-RESEARCH-TIP(1	VIS97-RESEARCH-TIP(1
175		SMRA	1	1				act_TRA fMRI LANGUAGE(1	act_TRA fMRI MOTOR(1	DAN90-RESEARCH-TIP(1	DAN95-RESEARCH-TIP(1	DAN97-RESEARCH-TIP(1	DMN90-RESEARCH-TIP(1	DMN95-RESEARCH-TIP(1	DMN97-RESEARCH-TIP(1	FPC90-RESEARCH-TIP(1	FPC95-RESEARCH-TIP(1	FPC97-RESEARCH-TIP(1	LAN90-RESEARCH-TIP(1	LAN95-RESEARCH-TIP(1	LAN97-RESEARCH-TIP(1	RESTING STATE fMRI(2	SAG T1 MPR(1	SMN90-RESEARCH-TIP(1	SMN95-RESEARCH-TIP(1	SMN97-RESEARCH-TIP(1	VAN90-RESEARCH-TIP(1	VAN95-RESEARCH-TIP(1	VAN97-RESEARCH-TIP(1	VIS90-RESEARCH-TIP(1	VIS95-RESEARCH-TIP(1	VIS97-RESEARCH-TIP(1
176		SMRA	1	1				act_TRA fMRI LANGUAGE(2	act_TRA fMRI MOTOR(1	DAN90-RESEARCH-TIP(1	DAN95-RESEARCH-TIP(1	DAN97-RESEARCH-TIP(1	DMN90-RESEARCH-TIP(1	DMN95-RESEARCH-TIP(1	DMN97-RESEARCH-TIP(1	FPC90-RESEARCH-TIP(1	FPC95-RESEARCH-TIP(1	FPC97-RESEARCH-TIP(1	LAN90-RESEARCH-TIP(1	LAN95-RESEARCH-TIP(1	LAN97-RESEARCH-TIP(1	RESTING STATE fMRI(2	SAG T1 MPR(1	SMN90-RESEARCH-TIP(1	SMN95-RESEARCH-TIP(1	SMN97-RESEARCH-TIP(1	VAN90-RESEARCH-TIP(1	VAN95-RESEARCH-TIP(1	VAN97-RESEARCH-TIP(1	VIS90-RESEARCH-TIP(1	VIS95-RESEARCH-TIP(1	VIS97-RESEARCH-TIP(1
177		SMRA	1					DAN90TIP(1	DAN95TIP(1	DAN97TIP(1	DMN90TIP(1	DMN95TIP(1	DMN97TIP(1	FPC90TIP(1	FPC95TIP(1	FPC97TIP(1	LAN90TIP(1	LAN95TIP(1	LAN97TIP(1	RESTING STATE fMRI(2	SAG T1 MPR(1	SMN90TIP(1	SMN95TIP(1	SMN97TIP(1	VAN90TIP(1	VAN95TIP(1	VAN97TIP(1	VIS90TIP(1	VIS95TIP(1	VIS97TIP(1
178		SMRA	1	1				act_TRA fMRI LANGUAGE(2	act_TRA fMRI MOTOR(3	DAN90-RESEARCH-TIP(1	DAN95-RESEARCH-TIP(1	DAN97-RESEARCH-TIP(1	DMN90-RESEARCH-TIP(1	DMN95-RESEARCH-TIP(1	DMN97-RESEARCH-TIP(1	FPC90-RESEARCH-TIP(1	FPC95-RESEARCH-TIP(1	FPC97-RESEARCH-TIP(1	LAN90-RESEARCH-TIP(1	LAN95-RESEARCH-TIP(1	LAN97-RESEARCH-TIP(1	RESTING STATE fMRI(2	SAG T1 MPR(1	SMN90-RESEARCH-TIP(1	SMN95-RESEARCH-TIP(1	SMN97-RESEARCH-TIP(1	VAN90-RESEARCH-TIP(1	VAN95-RESEARCH-TIP(1	VAN97-RESEARCH-TIP(1	VIS90-RESEARCH-TIP(1	VIS95-RESEARCH-TIP(1	VIS97-RESEARCH-TIP(1
179		NMR2	1	1				DAN90TIP(1	DAN95TIP(1	DAN97TIP(1	DMN90TIP(1	DMN95TIP(1	DMN97TIP(1	FPC90TIP(1	FPC95TIP(1	FPC97TIP(1	LAN90TIP(1	LAN95TIP(1	LAN97TIP(1	SAG T1 MPRAGE(1	SMN90TIP(1	SMN95TIP(1	SMN97TIP(1	TRA fMRI language word generation(2	TRA fMRI MOTOR START STOP FINGER TAP(2	TRA fMRI RESTING STATE 1(1	TRA fMRI RESTING STATE 2(1	VAN90TIP(1	VAN95TIP(1	VAN97TIP(1	VIS90TIP(1	VIS95TIP(1	VIS97TIP(1
180		NMR2	1	1				DAN90-RESEARCH-TIP(1	DAN95-RESEARCH-TIP(1	DAN97-RESEARCH-TIP(1	DMN90-RESEARCH-TIP(1	DMN95-RESEARCH-TIP(1	DMN97-RESEARCH-TIP(1	FPC90-RESEARCH-TIP(1	FPC95-RESEARCH-TIP(1	FPC97-RESEARCH-TIP(1	LAN90-RESEARCH-TIP(1	LAN95-RESEARCH-TIP(1	LAN97-RESEARCH-TIP(1	SAG T1 MPRAGE(1	SMN90-RESEARCH-TIP(1	SMN95-RESEARCH-TIP(1	SMN97-RESEARCH-TIP(1	TRA fMRI LANGUAGE(2	TRA fMRI MOTOR(1	TRA fMRI RESTING STATE(1	VAN90-RESEARCH-TIP(1	VAN95-RESEARCH-TIP(1	VAN97-RESEARCH-TIP(1	VIS90-RESEARCH-TIP(1	VIS95-RESEARCH-TIP(1	VIS97-RESEARCH-TIP(1
181		SMRA	1					DAN90-RESEARCH-TIP(1	DAN95-RESEARCH-TIP(1	DAN97-RESEARCH-TIP(1	DMN90-RESEARCH-TIP(1	DMN95-RESEARCH-TIP(1	DMN97-RESEARCH-TIP(1	FPC90-RESEARCH-TIP(1	FPC95-RESEARCH-TIP(1	FPC97-RESEARCH-TIP(1	LAN90-RESEARCH-TIP(1	LAN95-RESEARCH-TIP(1	LAN97-RESEARCH-TIP(1	RESTING STATE fMRI(2	SAG T1 MPR(1	SMN90-RESEARCH-TIP(1	SMN95-RESEARCH-TIP(1	SMN97-RESEARCH-TIP(1	VAN90-RESEARCH-TIP(1	VAN95-RESEARCH-TIP(1	VAN97-RESEARCH-TIP(1	VIS90-RESEARCH-TIP(1	VIS95-RESEARCH-TIP(1	VIS97-RESEARCH-TIP(1
182		NMR2	1	1				DAN90TIP(1	DAN95TIP(1	DAN97TIP(1	DMN90TIP(1	DMN95TIP(1	DMN97TIP(1	FPC90TIP(1	FPC95TIP(1	FPC97TIP(1	LAN90TIP(1	LAN95TIP(1	LAN97TIP(1	SAG T1 MPRAGE(1	SMN90TIP(1	SMN95TIP(1	SMN97TIP(1	TRA fMRI language word generation(3	TRA fMRI MOTOR START STOP FINGER TAP(1	TRA fMRI RESTING STATE 1(1	TRA fMRI RESTING STATE 2(2	VAN90TIP(1	VAN95TIP(1	VAN97TIP(1	VIS90TIP(1	VIS95TIP(1	VIS97TIP(1
183		SMRA	1					DAN90TIP(2	DAN95TIP(2	DAN97TIP(2	DMN90TIP(2	DMN95TIP(2	DMN97TIP(2	FPC90TIP(2	FPC95TIP(2	FPC97TIP(2	LAN90TIP(2	LAN95TIP(2	LAN97TIP(2	RESTING STATE fMRI(2	SAG T1 MPR(2	SMN90TIP(2	SMN95TIP(2	SMN97TIP(2	VAN90TIP(2	VAN95TIP(2	VAN97TIP(2	VIS90TIP(2	VIS95TIP(2	VIS97TIP(2
184		NMR2	1	1				DAN90TIP(1	DAN95TIP(1	DAN97TIP(1	DMN90TIP(1	DMN95TIP(1	DMN97TIP(1	FPC90TIP(1	FPC95TIP(1	FPC97TIP(1	LAN90TIP(1	LAN95TIP(1	LAN97TIP(1	SAG T1 MPRAGE(1	SMN90TIP(1	SMN95TIP(1	SMN97TIP(1	TRA fMRI language word generation(2	TRA fMRI MOTOR START STOP FINGER TAP(1	TRA fMRI RESTING STATE 1(1	TRA fMRI RESTING STATE 2(1	VAN90TIP(1	VAN95TIP(1	VAN97TIP(1	VIS90TIP(1	VIS95TIP(1	VIS97TIP(1
185		NMR2	1	1				DAN90TIP(1	DAN95TIP(1	DAN97TIP(1	DMN90TIP(1	DMN95TIP(1	DMN97TIP(1	FPC90TIP(1	FPC95TIP(1	FPC97TIP(1	LAN90TIP(1	LAN95TIP(1	LAN97TIP(1	LANG(2	MOTOR(3	REST1(1	REST2(1	RSNQCTIP(1	SAG T1 MPRAGE(1	SMN90TIP(1	SMN95TIP(1	SMN97TIP(1	VAN90TIP(1	VAN95TIP(1	VAN97TIP(1	VIS90TIP(1	VIS95TIP(1	VIS97TIP(1
186		SMRA	1					DAN90TIP(1	DAN95TIP(1	DAN97TIP(1	DMN90TIP(1	DMN95TIP(1	DMN97TIP(1	FPC90TIP(1	FPC95TIP(1	FPC97TIP(1	LAN90TIP(1	LAN95TIP(1	LAN97TIP(1	RESTING STATE fMRI(2	SAG T1 MPRAGE(1	SMN90TIP(1	SMN95TIP(1	SMN97TIP(1	TRA 3D GRE 1.0++NO ANGLE++(1	VAN90TIP(1	VAN95TIP(1	VAN97TIP(1	VIS90TIP(1	VIS95TIP(1	VIS97TIP(1
187		SMRA	1					DAN90TIP(1	DAN95TIP(1	DAN97TIP(1	DMN90TIP(1	DMN95TIP(1	DMN97TIP(1	FPC90TIP(1	FPC95TIP(1	FPC97TIP(1	LAN90TIP(1	LAN95TIP(1	LAN97TIP(1	RESTING STATE fMRI(2	SAG T1 MPRAGE(1	SMN90TIP(1	SMN95TIP(1	SMN97TIP(1	VAN90TIP(1	VAN95TIP(1	VAN97TIP(1	VIS90TIP(1	VIS95TIP(1	VIS97TIP(1
188		SMRA	1					DAN90TIP(1	DAN95TIP(1	DAN97TIP(1	DMN90TIP(1	DMN95TIP(1	DMN97TIP(1	FPC90TIP(1	FPC95TIP(1	FPC97TIP(1	LAN90TIP(1	LAN95TIP(1	LAN97TIP(1	RESTING STATE fMRI(2	SAG T1 MPR(1	SMN90TIP(1	SMN95TIP(1	SMN97TIP(1	TRA 3D STEALTH(1	VAN90TIP(1	VAN95TIP(1	VAN97TIP(1	VIS90TIP(1	VIS95TIP(1	VIS97TIP(1
189		SMRA	1	1				act_TRA fMRI LANGUAGE(1	act_TRA fMRI MOTOR(1	DAN90-RESEARCH-TIP(1	DAN95-RESEARCH-TIP(1	DAN97-RESEARCH-TIP(1	DMN90-RESEARCH-TIP(1	DMN95-RESEARCH-TIP(1	DMN97-RESEARCH-TIP(1	FPC90-RESEARCH-TIP(1	FPC95-RESEARCH-TIP(1	FPC97-RESEARCH-TIP(1	LAN90-RESEARCH-TIP(1	LAN95-RESEARCH-TIP(1	LAN97-RESEARCH-TIP(1	RESTING STATE fMRI(2	SAG T1 MPR(1	SMN90-RESEARCH-TIP(1	SMN95-RESEARCH-TIP(1	SMN97-RESEARCH-TIP(1	VAN90-RESEARCH-TIP(1	VAN95-RESEARCH-TIP(1	VAN97-RESEARCH-TIP(1	VIS90-RESEARCH-TIP(1	VIS95-RESEARCH-TIP(1	VIS97-RESEARCH-TIP(1
190		SMRA	1					DAN90TIP(2	DAN95TIP(2	DAN97TIP(2	DMN90TIP(2	DMN95TIP(2	DMN97TIP(2	FPC90TIP(2	FPC95TIP(2	FPC97TIP(2	LAN90TIP(2	LAN95TIP(2	LAN97TIP(2	RESTING STATE fMRI(2	SAG T1(1	SMN90TIP(2	SMN95TIP(2	SMN97TIP(2	TRA 3D GRE 1.0++NO ANGLE++(2	VAN90TIP(2	VAN95TIP(2	VAN97TIP(2	VIS90TIP(2	VIS95TIP(2	VIS97TIP(2
191		NMR2	1	1				DAN90TIP(1	DAN95TIP(1	DAN97TIP(1	DMN90TIP(1	DMN95TIP(1	DMN97TIP(1	FPC90TIP(1	FPC95TIP(1	FPC97TIP(1	LAN90TIP(1	LAN95TIP(1	LAN97TIP(1	SAG T1 MPRAGE(1	SMN90TIP(1	SMN95TIP(1	SMN97TIP(1	TRA fMRI MOTOR START STOP FINGER TAP(1	TRA fMRI RESTING STATE 1(1	TRA fMRI RESTING STATE 2(1	VAN90TIP(1	VAN95TIP(1	VAN97TIP(1	VIS90TIP(1	VIS95TIP(1	VIS97TIP(1
192		NMR2	1	1				DAN90TIP(1	DAN95TIP(1	DAN97TIP(1	DMN90TIP(1	DMN95TIP(1	DMN97TIP(1	FPC90TIP(1	FPC95TIP(1	FPC97TIP(1	LAN90TIP(1	LAN95TIP(1	LAN97TIP(1	LANG(2	MOTOR(1	REST1(1	REST2(1	RSNQCTIP(1	SAG T1 MPRAGE(1	SMN90TIP(1	SMN95TIP(1	SMN97TIP(1	T1POST(1	VAN90TIP(1	VAN95TIP(1	VAN97TIP(1	VIS90TIP(1	VIS95TIP(1	VIS97TIP(1
193		WP-PETMRA	1					DAN90TIP(1	DAN95TIP(1	DAN97TIP(1	DMN90TIP(1	DMN95TIP(1	DMN97TIP(1	ep2d_boldWU (EYES OPEN	(2	FPC90TIP(1	FPC95TIP(1	FPC97TIP(1	LAN90TIP(1	LAN95TIP(1	LAN97TIP(1	SMN90TIP(1	SMN95TIP(1	SMN97TIP(1	t1_mprage_cor(1	t2_FLAIR(1	t2_FLAIR_cor(1	t2_spc_cor(1	t2_tse_tra(1	VAN90TIP(1	VAN95TIP(1	VAN97TIP(1	VIS90TIP(1	VIS95TIP(1	VIS97TIP(1
194		NMR2	1		0	NMDA receptor encephalitis		DAN90TIP(1	DAN95TIP(1	DAN97TIP(1	DMN90TIP(1	DMN95TIP(1	DMN97TIP(1	FPC90TIP(1	FPC95TIP(1	FPC97TIP(1	LAN90TIP(1	LAN95TIP(1	LAN97TIP(1	SAG T1 MPRAGE(1	SMN90TIP(1	SMN95TIP(1	SMN97TIP(1	TRA EPI T2 STAR(1	TRA fMRI RESTING STATE(2	VAN90TIP(1	VAN95TIP(1	VAN97TIP(1	VIS90TIP(1	VIS95TIP(1	VIS97TIP(1
195		SMRA	1					DAN90TIP(1	DAN95TIP(1	DAN97TIP(1	DMN90TIP(1	DMN95TIP(1	DMN97TIP(1	FPC90TIP(1	FPC95TIP(1	FPC97TIP(1	LAN90TIP(1	LAN95TIP(1	LAN97TIP(1	RESTING STATE fMRI(2	RSNQCTIP(1	SAG T1 MPRAGE(1	SMN90TIP(1	SMN95TIP(1	SMN97TIP(1	VAN90TIP(1	VAN95TIP(1	VAN97TIP(1	VIS90TIP(1	VIS95TIP(1	VIS97TIP(1
196		NMR2	1	1				DAN90TIP(1	DAN95TIP(1	DAN97TIP(1	DMN90TIP(1	DMN95TIP(1	DMN97TIP(1	FPC90TIP(1	FPC95TIP(1	FPC97TIP(1	LAN90TIP(1	LAN95TIP(1	LAN97TIP(1	SAG T1 MPRAGE(1	SMN90TIP(1	SMN95TIP(1	SMN97TIP(1	TRA fMRI language word generation(2	TRA fMRI MOTOR START STOP FINGER TAP(2	TRA fMRI RESTING STATE 1(1	TRA fMRI RESTING STATE 2(1	VAN90TIP(1	VAN95TIP(1	VAN97TIP(1	VIS90TIP(1	VIS95TIP(1	VIS97TIP(1
197		NMR2	1	1				DAN90TIP(1	DAN95TIP(1	DAN97TIP(1	DMN90TIP(1	DMN95TIP(1	DMN97TIP(1	FPC90TIP(1	FPC95TIP(1	FPC97TIP(1	LAN90TIP(1	LAN95TIP(1	LAN97TIP(1	SAG T1 MPRAGE(1	SMN90TIP(1	SMN95TIP(1	SMN97TIP(1	TRA fMRI language word generation(2	TRA fMRI MOTOR START STOP FINGER TAP(1	TRA fMRI RESTING STATE 1(1	TRA fMRI RESTING STATE 2(1	VAN90TIP(1	VAN95TIP(1	VAN97TIP(1	VIS90TIP(1	VIS95TIP(1	VIS97TIP(1
198		NMR2	1					DAN90TIP(1	DAN95TIP(1	DAN97TIP(1	DMN90TIP(1	DMN95TIP(1	DMN97TIP(1	FPC90TIP(1	FPC95TIP(1	FPC97TIP(1	LAN90TIP(1	LAN95TIP(1	LAN97TIP(1	SAG T1 MPRAGE(1	SMN90TIP(1	SMN95TIP(1	SMN97TIP(1	TRA fMRI RESTING STATE(2	TRA STEALTH GRE+++STRAIGHT+++(1	VAN90TIP(1	VAN95TIP(1	VAN97TIP(1	VIS90TIP(1	VIS95TIP(1	VIS97TIP(1
199		NMR2	1					DAN90TIP(1	DAN95TIP(1	DAN97TIP(1	DMN90TIP(1	DMN95TIP(1	DMN97TIP(1	FPC90TIP(1	FPC95TIP(1	FPC97TIP(1	LAN90TIP(1	LAN95TIP(1	LAN97TIP(1	LANG(1	MOTOR(3	REST1(1	REST2(2	RSNQCTIP(1	SAG T1 MPRAGE(1	SMN90TIP(1	SMN95TIP(1	SMN97TIP(1	T1POST(1	TRA T1 STEALTH(2	VAN90TIP(1	VAN95TIP(1	VAN97TIP(1	VIS90TIP(1	VIS95TIP(1	VIS97TIP(1
200		NMR2	1					DAN90TIP(1	DAN95TIP(1	DAN97TIP(1	DMN90TIP(1	DMN95TIP(1	DMN97TIP(1	FPC90TIP(1	FPC95TIP(1	FPC97TIP(1	LAN90TIP(1	LAN95TIP(1	LAN97TIP(1	SMN90TIP(1	SMN95TIP(1	SMN97TIP(1	TRA fMRI RESTING STATE(2	TRA STEALTH GRE+++STRAIGHT+++(1	VAN90TIP(1	VAN95TIP(1	VAN97TIP(1	VIS90TIP(1	VIS95TIP(1	VIS97TIP(1
201	2001-02-09	MRC35045	1		1			act_ep2d_bold_functional_con(2	DAN90-RESEARCH-TIP(1	DAN95-RESEARCH-TIP(1	DAN97-RESEARCH-TIP(1	DMN90-RESEARCH-TIP(1	DMN95-RESEARCH-TIP(1	DMN97-RESEARCH-TIP(1	FPC90-RESEARCH-TIP(1	FPC95-RESEARCH-TIP(1	FPC97-RESEARCH-TIP(1	LAN90-RESEARCH-TIP(1	LAN95-RESEARCH-TIP(1	LAN97-RESEARCH-TIP(1	MPRAGE_T1 _SAGITTAL(1	SMN90-RESEARCH-TIP(1	SMN95-RESEARCH-TIP(1	SMN97-RESEARCH-TIP(1	VAN90-RESEARCH-TIP(1	VAN95-RESEARCH-TIP(1	VAN97-RESEARCH-TIP(1	VIS90-RESEARCH-TIP(1	VIS95-RESEARCH-TIP(1	VIS97-RESEARCH-TIP(1
202	2001-02-09	MRC35045		1	1			DAN90-RESEARCH-TIP(1	DAN95-RESEARCH-TIP(1	DAN97-RESEARCH-TIP(1	DMN90-RESEARCH-TIP(1	DMN95-RESEARCH-TIP(1	DMN97-RESEARCH-TIP(1	ep2d_bold_JZBOLD_TR2.5_lT FOOT motor(2	ep2d_bold_JZBOLD_TR2.5_LT motor(1	ep2d_bold_JZBOLD_TR2.5_rT FOOT motor(1	ep2d_bold_JZBOLD_TR2.5_rT motor(1	ep2d_bold_JZBOLD_TR3_READING(2	ep2d_bold_JZBOLD_TR3_semantic_verbal_fluency(1	FPC90-RESEARCH-TIP(1	FPC95-RESEARCH-TIP(1	FPC97-RESEARCH-TIP(1	LAN90-RESEARCH-TIP(1	LAN95-RESEARCH-TIP(1	LAN97-RESEARCH-TIP(1	MPRAGE T1 SAGITTAL IPAT(1	SMN90-RESEARCH-TIP(1	SMN95-RESEARCH-TIP(1	SMN97-RESEARCH-TIP(1	VAN90-RESEARCH-TIP(1	VAN95-RESEARCH-TIP(1	VAN97-RESEARCH-TIP(1	VIS90-RESEARCH-TIP(1	VIS95-RESEARCH-TIP(1	VIS97-RESEARCH-TIP(1
203		NMR2	1	1				DAN90TIP(1	DAN95TIP(1	DAN97TIP(1	DMN90TIP(1	DMN95TIP(1	DMN97TIP(1	FPC90TIP(1	FPC95TIP(1	FPC97TIP(1	LAN90TIP(1	LAN95TIP(1	LAN97TIP(1	SAG T1 MPRAGE(1	SMN90TIP(1	SMN95TIP(1	SMN97TIP(1	TRA fMRI language word generation(1	TRA fMRI RESTING STATE 1(1	TRA fMRI RESTING STATE 2(1	VAN90TIP(1	VAN95TIP(1	VAN97TIP(1	VIS90TIP(1	VIS95TIP(1	VIS97TIP(1
204		MRC35045	1					act_ep2d_bold_functional_con(2	DAN90TIP(1	DAN95TIP(1	DAN97TIP(1	DMN90TIP(1	DMN95TIP(1	DMN97TIP(1	FPC90TIP(1	FPC95TIP(1	FPC97TIP(1	LAN90TIP(1	LAN95TIP(1	LAN97TIP(1	MPRAGE T1 AX STEALTH(1	MPRAGE_T1 _SAGITTAL(1	RSNQCTIP(1	SMN90TIP(1	SMN95TIP(1	SMN97TIP(1	T1 AXIAL RECON(1	T1 STEALTH COR RECON(1	T1 STEALTH SAG RECON(1	VAN90TIP(1	VAN95TIP(1	VAN97TIP(1	VIS90TIP(1	VIS95TIP(1	VIS97TIP(1
205		SMRA	1	1				act_TRA fMRI LANGUAGE(1	act_TRA fMRI MOTOR(1	DAN90-RESEARCH-TIP(1	DAN95-RESEARCH-TIP(1	DAN97-RESEARCH-TIP(1	DMN90-RESEARCH-TIP(1	DMN95-RESEARCH-TIP(1	DMN97-RESEARCH-TIP(1	FPC90-RESEARCH-TIP(1	FPC95-RESEARCH-TIP(1	FPC97-RESEARCH-TIP(1	LAN90-RESEARCH-TIP(1	LAN95-RESEARCH-TIP(1	LAN97-RESEARCH-TIP(1	RESTING STATE fMRI(2	SAG T1 MPR(1	SMN90-RESEARCH-TIP(1	SMN95-RESEARCH-TIP(1	SMN97-RESEARCH-TIP(1	VAN90-RESEARCH-TIP(1	VAN95-RESEARCH-TIP(1	VAN97-RESEARCH-TIP(1	VIS90-RESEARCH-TIP(1	VIS95-RESEARCH-TIP(1	VIS97-RESEARCH-TIP(1
206		MRC35045	1					act_ep2d_bold_functional_con(2	DAN90TIP(1	DAN95TIP(1	DAN97TIP(1	DMN90TIP(1	DMN95TIP(1	DMN97TIP(1	FPC90TIP(1	FPC95TIP(1	FPC97TIP(1	LAN90TIP(1	LAN95TIP(1	LAN97TIP(1	MPRAGE T1 AX STEALTH(1	SMN90TIP(1	SMN95TIP(1	SMN97TIP(1	unknown(1	VAN90TIP(1	VAN95TIP(1	VAN97TIP(1	VIS90TIP(1	VIS95TIP(1	VIS97TIP(1
207		SMRA	1					DAN90TIP(1	DAN95TIP(1	DAN97TIP(1	DMN90TIP(1	DMN95TIP(1	DMN97TIP(1	FPC90TIP(1	FPC95TIP(1	FPC97TIP(1	LAN90TIP(1	LAN95TIP(1	LAN97TIP(1	RESTING STATE fMRI(2	SAG T1 MPR(1	SMN90TIP(1	SMN95TIP(1	SMN97TIP(1	VAN90TIP(1	VAN95TIP(1	VAN97TIP(1	VIS90TIP(1	VIS95TIP(1	VIS97TIP(1
208		NMR2	1					DAN90TIP(1	DAN95TIP(1	DAN97TIP(1	DMN90TIP(1	DMN95TIP(1	DMN97TIP(1	FPC90TIP(1	FPC95TIP(1	FPC97TIP(1	LAN90TIP(1	LAN95TIP(1	LAN97TIP(1	SAG T1 MPRAGE(1	SMN90TIP(1	SMN95TIP(1	SMN97TIP(1	TRA fMRI RESTING STATE(2	VAN90TIP(1	VAN95TIP(1	VAN97TIP(1	VIS90TIP(1	VIS95TIP(1	VIS97TIP(1
209		SMRA	1					DAN90TIP(1	DAN95TIP(1	DAN97TIP(1	DMN90TIP(1	DMN95TIP(1	DMN97TIP(1	FPC90TIP(1	FPC95TIP(1	FPC97TIP(1	LAN90TIP(1	LAN95TIP(1	LAN97TIP(1	REST1(1	REST2(1	RSNQCTIP(1	SAG T1 MPRAGE(1	SMN90TIP(1	SMN95TIP(1	SMN97TIP(1	TRA 3D T1 GRE STEALTH+++NO ANGLE++(2	VAN90TIP(1	VAN95TIP(1	VAN97TIP(1	VIS90TIP(1	VIS95TIP(1	VIS97TIP(1
210		NMR2	1	1				DAN90TIP(1	DAN95TIP(1	DAN97TIP(1	DMN90TIP(1	DMN95TIP(1	DMN97TIP(1	FPC90TIP(1	FPC95TIP(1	FPC97TIP(1	LAN90TIP(1	LAN95TIP(1	LAN97TIP(1	LANG(1	MOTOR(1	REST1(1	REST2(1	RSNQCTIP(1	SAG T1 MPRAGE(1	SMN90TIP(1	SMN95TIP(1	SMN97TIP(1	TRA STEALTH GRE+++STRAIGHT+++(1	VAN90TIP(1	VAN95TIP(1	VAN97TIP(1	VIS90TIP(1	VIS95TIP(1	VIS97TIP(1
211		NMR2	1	1				act_MoCoSeries(3	DAN90TIP(1	DAN95TIP(1	DAN97TIP(1	DMN90TIP(1	DMN95TIP(1	DMN97TIP(1	FPC90TIP(1	FPC95TIP(1	FPC97TIP(1	LAN90TIP(1	LAN95TIP(1	LAN97TIP(1	SAG T1 MPRAGE(1	SMN90TIP(1	SMN95TIP(1	SMN97TIP(1	TRA fMRI language word ENGLISH(1	TRA fMRI language word generation(1	TRA fMRI RESTING STATE 1(1	TRA fMRI RESTING STATE 2(1	VAN90TIP(1	VAN95TIP(1	VAN97TIP(1	VIS90TIP(1	VIS95TIP(1	VIS97TIP(1
212		NMR2	1	1				DAN90TIP(1	DAN95TIP(1	DAN97TIP(1	DMN90TIP(1	DMN95TIP(1	DMN97TIP(1	FPC90TIP(1	FPC95TIP(1	FPC97TIP(1	LAN90TIP(1	LAN95TIP(1	LAN97TIP(1	LANG ENGLISH(1	LANG RUSSIAN(2	LANG RUSSIAN 3(1	LANG RUSSIAN 4(1	MOTOR(1	REST1(1	REST2(1	SAG T1 MPRAGE(1	SMN90TIP(1	SMN95TIP(1	SMN97TIP(1	VAN90TIP(1	VAN95TIP(1	VAN97TIP(1	VIS90TIP(1	VIS95TIP(1	VIS97TIP(1
213		NMR2	1					DAN90TIP(1	DAN95TIP(1	DAN97TIP(1	DMN90TIP(1	DMN95TIP(1	DMN97TIP(1	FPC90TIP(1	FPC95TIP(1	FPC97TIP(1	LAN90TIP(1	LAN95TIP(1	LAN97TIP(1	REST1(1	REST2(1	RSNQCTIP(1	SAG T1 MPRAGE(1	SMN90TIP(1	SMN95TIP(1	SMN97TIP(1	VAN90TIP(1	VAN95TIP(1	VAN97TIP(1	VIS90TIP(1	VIS95TIP(1	VIS97TIP(1
214		SMRA	1					DAN90TIP(1	DAN95TIP(1	DAN97TIP(1	DMN90TIP(1	DMN95TIP(1	DMN97TIP(1	FPC90TIP(1	FPC95TIP(1	FPC97TIP(1	LAN90TIP(1	LAN95TIP(1	LAN97TIP(1	RESTING STATE fMRI(2	SAG T1 MPRAGE(1	SMN90TIP(1	SMN95TIP(1	SMN97TIP(1	VAN90TIP(1	VAN95TIP(1	VAN97TIP(1	VIS90TIP(1	VIS95TIP(1	VIS97TIP(1
215		SMRA	1					DAN90TIP(1	DAN95TIP(1	DAN97TIP(1	DMN90TIP(1	DMN95TIP(1	DMN97TIP(1	FPC90TIP(1	FPC95TIP(1	FPC97TIP(1	LAN90TIP(1	LAN95TIP(1	LAN97TIP(1	REST1(1	REST2(1	RSNQCTIP(1	SAG T1 MPRAGE(1	SMN90TIP(1	SMN95TIP(1	SMN97TIP(1	TRA 3D T1 GRE STEALTH+++NO ANGLE++(2	VAN90TIP(1	VAN95TIP(1	VAN97TIP(1	VIS90TIP(1	VIS95TIP(1	VIS97TIP(1
216		SMRA	1	1				act_TRA fMRI LANGUAGE(2	act_TRA fMRI MOTOR(1	DAN90-RESEARCH-TIP(1	DAN95-RESEARCH-TIP(1	DAN97-RESEARCH-TIP(1	DMN90-RESEARCH-TIP(1	DMN95-RESEARCH-TIP(1	DMN97-RESEARCH-TIP(1	FPC90-RESEARCH-TIP(1	FPC95-RESEARCH-TIP(1	FPC97-RESEARCH-TIP(1	LAN90-RESEARCH-TIP(1	LAN95-RESEARCH-TIP(1	LAN97-RESEARCH-TIP(1	RESTING STATE fMRI(3	SAG T1 MPR(1	SMN90-RESEARCH-TIP(1	SMN95-RESEARCH-TIP(1	SMN97-RESEARCH-TIP(1	VAN90-RESEARCH-TIP(1	VAN95-RESEARCH-TIP(1	VAN97-RESEARCH-TIP(1	VIS90-RESEARCH-TIP(1	VIS95-RESEARCH-TIP(1	VIS97-RESEARCH-TIP(1
217		SMRA	1	1				act_TRA fMRI LANGUAGE(1	act_TRA fMRI MOTOR(1	DAN90-RESEARCH-TIP(1	DAN95-RESEARCH-TIP(1	DAN97-RESEARCH-TIP(1	DMN90-RESEARCH-TIP(1	DMN95-RESEARCH-TIP(1	DMN97-RESEARCH-TIP(1	FPC90-RESEARCH-TIP(1	FPC95-RESEARCH-TIP(1	FPC97-RESEARCH-TIP(1	LAN90-RESEARCH-TIP(1	LAN95-RESEARCH-TIP(1	LAN97-RESEARCH-TIP(1	RESTING STATE fMRI(2	SAG T1 MPR(1	SMN90-RESEARCH-TIP(1	SMN95-RESEARCH-TIP(1	SMN97-RESEARCH-TIP(1	VAN90-RESEARCH-TIP(1	VAN95-RESEARCH-TIP(1	VAN97-RESEARCH-TIP(1	VIS90-RESEARCH-TIP(1	VIS95-RESEARCH-TIP(1	VIS97-RESEARCH-TIP(1
218		SMRA	1	1				act_TRA fMRI LANGUAGE(2	act_TRA fMRI MOTOR(1	DAN90-RESEARCH-TIP(1	DAN95-RESEARCH-TIP(1	DAN97-RESEARCH-TIP(1	DMN90-RESEARCH-TIP(1	DMN95-RESEARCH-TIP(1	DMN97-RESEARCH-TIP(1	FPC90-RESEARCH-TIP(1	FPC95-RESEARCH-TIP(1	FPC97-RESEARCH-TIP(1	LAN90-RESEARCH-TIP(1	LAN95-RESEARCH-TIP(1	LAN97-RESEARCH-TIP(1	RESTING STATE fMRI(2	SAG T1 MPR(1	SMN90-RESEARCH-TIP(1	SMN95-RESEARCH-TIP(1	SMN97-RESEARCH-TIP(1	VAN90-RESEARCH-TIP(1	VAN95-RESEARCH-TIP(1	VAN97-RESEARCH-TIP(1	VIS90-RESEARCH-TIP(1	VIS95-RESEARCH-TIP(1	VIS97-RESEARCH-TIP(1
219		SMRA	1					DAN90TIP(1	DAN95TIP(1	DAN97TIP(1	DMN90TIP(1	DMN95TIP(1	DMN97TIP(1	FPC90TIP(1	FPC95TIP(1	FPC97TIP(1	LAN90TIP(1	LAN95TIP(1	LAN97TIP(1	REST1(1	REST2(1	RSNQCTIP(1	SAG T1 MPRAGE(1	SMN90TIP(1	SMN95TIP(1	SMN97TIP(1	TRA 3D T1 GRE STEALTH+++NO ANGLE++(1	VAN90TIP(1	VAN95TIP(1	VAN97TIP(1	VIS90TIP(1	VIS95TIP(1	VIS97TIP(1
220			1					DAN90TIP(1	DAN95TIP(1	DAN97TIP(1	DMN90TIP(1	DMN95TIP(1	DMN97TIP(1	FPC90TIP(1	FPC95TIP(1	FPC97TIP(1	LAN90TIP(1	LAN95TIP(1	LAN97TIP(1	REST1(1	REST2(1	RSNQCTIP(1	SAG T1 MPRAGE(1	SMN90TIP(1	SMN95TIP(1	SMN97TIP(1	VAN90TIP(1	VAN95TIP(1	VAN97TIP(1	VIS90TIP(1	VIS95TIP(1	VIS97TIP(1
221		NMR2	1					DAN90TIP(1	DAN95TIP(1	DAN97TIP(1	DMN90TIP(1	DMN95TIP(1	DMN97TIP(1	FPC90TIP(1	FPC95TIP(1	FPC97TIP(1	LAN90TIP(1	LAN95TIP(1	LAN97TIP(1	SAG T1 MPRAGE(1	SMN90TIP(1	SMN95TIP(1	SMN97TIP(1	TRA fMRI RESTING STATE(2	TRA STEALTH GRE+++STRAIGHT+++(1	VAN90TIP(1	VAN95TIP(1	VAN97TIP(1	VIS90TIP(1	VIS95TIP(1	VIS97TIP(1
222		NMR2	1					REST1(1	REST2(1	SAG T1 MPRAGE(1	T1POST(1
223		NMR2	1	1				DAN90TIP(2	DAN95TIP(2	DAN97TIP(2	DMN90TIP(2	DMN95TIP(2	DMN97TIP(2	FPC90TIP(2	FPC95TIP(2	FPC97TIP(2	LAN90TIP(2	LAN95TIP(2	LAN97TIP(2	SAG T1 MPRAGE(1	SMN90TIP(2	SMN95TIP(2	SMN97TIP(2	TRA fMRI RESTING STATE 1(1	TRA fMRI RESTING STATE 2(1	TRA T1 STEALTH(1	VAN90TIP(2	VAN95TIP(2	VAN97TIP(2	VIS90TIP(2	VIS95TIP(2	VIS97TIP(2
224		NMR2	1	1				DAN90TIP(1	DAN95TIP(1	DAN97TIP(1	DMN90TIP(1	DMN95TIP(1	DMN97TIP(1	FPC90TIP(1	FPC95TIP(1	FPC97TIP(1	LAN90TIP(1	LAN95TIP(1	LAN97TIP(1	LANG(1	MOTOR(1	REST1(1	REST2(1	SAG T1 MPRAGE(1	SAG T1 MPRAGE 2(1	SAG T1 MPRAGE 3(1	SAG T1 MPRAGE 3_S28_DIS2D(1	SMN90TIP(1	SMN95TIP(1	SMN97TIP(1	TRA T1 MPRAGE(1	unknown(1	VAN90TIP(1	VAN95TIP(1	VAN97TIP(1	VIS90TIP(1	VIS95TIP(1	VIS97TIP(1
225				1				DAN90TIP(1	DAN95TIP(1	DAN97TIP(1	DMN90TIP(1	DMN95TIP(1	DMN97TIP(1	FPC90TIP(1	FPC95TIP(1	FPC97TIP(1	LAN90TIP(1	LAN95TIP(1	LAN97TIP(1	MOTOR TASK FMRI(1	SAG T1 MPRAGE(1	SMN90TIP(1	SMN95TIP(1	SMN97TIP(1	TRA fMRI language word generation(1	TRA fMRI MOTOR START STOP FINGER TAP(1	VAN90TIP(1	VAN95TIP(1	VAN97TIP(1	VIS90TIP(1	VIS95TIP(1	VIS97TIP(1
226		SMRA	1					DAN90TIP(1	DAN95TIP(1	DAN97TIP(1	DMN90TIP(1	DMN95TIP(1	DMN97TIP(1	FPC90TIP(1	FPC95TIP(1	FPC97TIP(1	LAN90TIP(1	LAN95TIP(1	LAN97TIP(1	RESTING STATE fMRI(2	SAG T1 MPR(1	SMN90TIP(1	SMN95TIP(1	SMN97TIP(1	VAN90TIP(1	VAN95TIP(1	VAN97TIP(1	VIS90TIP(1	VIS95TIP(1	VIS97TIP(1
227		SMRA	1					DAN90TIP(1	DAN95TIP(1	DAN97TIP(1	DMN90TIP(1	DMN95TIP(1	DMN97TIP(1	FPC90TIP(1	FPC95TIP(1	FPC97TIP(1	LAN90TIP(1	LAN95TIP(1	LAN97TIP(1	REST1(1	REST2(1	RSNQCTIP(1	SAG T1 MPRAGE(1	SMN90TIP(1	SMN95TIP(1	SMN97TIP(1	TRA 3D T1 GRE STEALTH+++NO ANGLE++(2	VAN90TIP(1	VAN95TIP(1	VAN97TIP(1	VIS90TIP(1	VIS95TIP(1	VIS97TIP(1
228		NMR2	1	1				DAN90TIP(1	DAN95TIP(1	DAN97TIP(1	DMN90TIP(1	DMN95TIP(1	DMN97TIP(1	FPC90TIP(1	FPC95TIP(1	FPC97TIP(1	LAN90TIP(1	LAN95TIP(1	LAN97TIP(1	SAG T1 MPRAGE(1	SMN90TIP(1	SMN95TIP(1	SMN97TIP(1	TRA fMRI language word generation(2	TRA fMRI MOTOR START STOP FINGER TAP(1	TRA fMRI RESTING STATE 1(1	TRA fMRI RESTING STATE 2(1	VAN90TIP(1	VAN95TIP(1	VAN97TIP(1	VIS90TIP(1	VIS95TIP(1	VIS97TIP(1
229		MRC35045	1					act_ep2d_bold_functional_con(2	MPRAGE T1 AX STEALTH(2
230		MRC35045	1					act_ep2d_bold_functional_con(2	DAN90TIP(1	DAN95TIP(1	DAN97TIP(1	DMN90TIP(1	DMN95TIP(1	DMN97TIP(1	FPC90TIP(1	FPC95TIP(1	FPC97TIP(1	LAN90TIP(1	LAN95TIP(1	LAN97TIP(1	MPRAGE T1 AX STEALTH(1	SMN90TIP(1	SMN95TIP(1	SMN97TIP(1	VAN90TIP(1	VAN95TIP(1	VAN97TIP(1	VIS90TIP(1	VIS95TIP(1	VIS97TIP(1
231		SMRA	1					DAN90TIP(1	DAN95TIP(1	DAN97TIP(1	DMN90TIP(1	DMN95TIP(1	DMN97TIP(1	FPC90TIP(1	FPC95TIP(1	FPC97TIP(1	LAN90TIP(1	LAN95TIP(1	LAN97TIP(1	RESTING STATE fMRI(2	SAG T1 MPR(1	SMN90TIP(1	SMN95TIP(1	SMN97TIP(1	VAN90TIP(1	VAN95TIP(1	VAN97TIP(1	VIS90TIP(1	VIS95TIP(1	VIS97TIP(1
232		SMRA	1					REST1(1	REST2(1	SAG T1 MPRAGE(2	TRA 3D T1 GRE STEALTH+++NO ANGLE++(2
233		NMR2	1	1				DAN90TIP(1	DAN95TIP(1	DAN97TIP(1	DMN90TIP(1	DMN95TIP(1	DMN97TIP(1	FPC90TIP(1	FPC95TIP(1	FPC97TIP(1	LAN90TIP(1	LAN95TIP(1	LAN97TIP(1	SAG T1 MPRAGE(1	SMN90TIP(1	SMN95TIP(1	SMN97TIP(1	TRA fMRI language word generation(1	TRA fMRI RESTING STATE 1(1	TRA fMRI RESTING STATE 2(1	VAN90TIP(1	VAN95TIP(1	VAN97TIP(1	VIS90TIP(1	VIS95TIP(1	VIS97TIP(1
234		NMR2	1					REST1(1	REST2(1	SAG T1 MPRAGE(1	T1POST(1
235		NMR2	1					Design(2	DTI(1	DTI_ADC(1	DTI_ColFA(1	DTI_FA(1	DTI_TRACEW(1	EvaSeries_GLM(2	intermediate t-Map(2	LOCALIZER+-+-+-STRAIGHT+-+-(1	Mean_&amp;_t-Maps(2	MoCoSeries(2	REST1(1	REST2(1	SAG T1 MPRAGE(1	StartFMRI(2
236		NMR2	1	1				DAN90TIP(1	DAN95TIP(1	DAN97TIP(1	DMN90TIP(1	DMN95TIP(1	DMN97TIP(1	FPC90TIP(1	FPC95TIP(1	FPC97TIP(1	LAN90TIP(1	LAN95TIP(1	LAN97TIP(1	SAG T1 MPRAGE(2	SMN90TIP(1	SMN95TIP(1	SMN97TIP(1	TRA fMRI language word generation(4	TRA fMRI language word generation.3(1	TRA fMRI MOTOR START STOP FINGER TAP(1	TRA fMRI RESTING STATE 1(1	TRA fMRI RESTING STATE 2(1	VAN90TIP(1	VAN95TIP(1	VAN97TIP(1	VIS90TIP(1	VIS95TIP(1	VIS97TIP(1
237		SMRA	1					DAN90TIP(1	DAN95TIP(1	DAN97TIP(1	DMN90TIP(1	DMN95TIP(1	DMN97TIP(1	FPC90TIP(1	FPC95TIP(1	FPC97TIP(1	LAN90TIP(1	LAN95TIP(1	LAN97TIP(1	RESTING STATE fMRI(2	SAG T1 MPRAGE(1	SMN90TIP(1	SMN95TIP(1	SMN97TIP(1	VAN90TIP(1	VAN95TIP(1	VAN97TIP(1	VIS90TIP(1	VIS95TIP(1	VIS97TIP(1
238		NMR2	1	1				DAN90TIP(1	DAN95TIP(1	DAN97TIP(1	DMN90TIP(1	DMN95TIP(1	DMN97TIP(1	FPC90TIP(1	FPC95TIP(1	FPC97TIP(1	LAN90TIP(1	LAN95TIP(1	LAN97TIP(1	SAG T1 MPRAGE(1	SMN90TIP(1	SMN95TIP(1	SMN97TIP(1	TRA fMRI language word generation(1	TRA fMRI MOTOR START STOP FINGER TAP(1	TRA fMRI RESTING STATE 1(1	TRA fMRI RESTING STATE 2(1	VAN90TIP(1	VAN95TIP(1	VAN97TIP(1	VIS90TIP(1	VIS95TIP(1	VIS97TIP(1
239		SMRA	1	1				act_TRA fMRI LANGUAGE(2	act_TRA fMRI MOTOR(2	DAN90-RESEARCH-TIP(1	DAN95-RESEARCH-TIP(1	DAN97-RESEARCH-TIP(1	DMN90-RESEARCH-TIP(1	DMN95-RESEARCH-TIP(1	DMN97-RESEARCH-TIP(1	FPC90-RESEARCH-TIP(1	FPC95-RESEARCH-TIP(1	FPC97-RESEARCH-TIP(1	LAN90-RESEARCH-TIP(1	LAN95-RESEARCH-TIP(1	LAN97-RESEARCH-TIP(1	RESTING STATE fMRI(2	SAG T1 MPR(1	SMN90-RESEARCH-TIP(1	SMN95-RESEARCH-TIP(1	SMN97-RESEARCH-TIP(1	VAN90-RESEARCH-TIP(1	VAN95-RESEARCH-TIP(1	VAN97-RESEARCH-TIP(1	VIS90-RESEARCH-TIP(1	VIS95-RESEARCH-TIP(1	VIS97-RESEARCH-TIP(1
240		SMRA	1					DAN90TIP(1	DAN95TIP(1	DAN97TIP(1	DMN90TIP(1	DMN95TIP(1	DMN97TIP(1	FPC90TIP(1	FPC95TIP(1	FPC97TIP(1	LAN90TIP(1	LAN95TIP(1	LAN97TIP(1	RESTING STATE fMRI(2	RSNQCTIP(1	SAG T1 MPRAGE(1	SAG T1 MPRage_S2_DIS2D(1	SMN90TIP(1	SMN95TIP(1	SMN97TIP(1	VAN90TIP(1	VAN95TIP(1	VAN97TIP(1	VIS90TIP(1	VIS95TIP(1	VIS97TIP(1
241		SMRA	1	1				act_TRA fMRI LANGUAGE(1	act_TRA fMRI MOTOR(1	DAN90-RESEARCH-TIP(1	DAN95-RESEARCH-TIP(1	DAN97-RESEARCH-TIP(1	DMN90-RESEARCH-TIP(1	DMN95-RESEARCH-TIP(1	DMN97-RESEARCH-TIP(1	FPC90-RESEARCH-TIP(1	FPC95-RESEARCH-TIP(1	FPC97-RESEARCH-TIP(1	LAN90-RESEARCH-TIP(1	LAN95-RESEARCH-TIP(1	LAN97-RESEARCH-TIP(1	RESTING STATE fMRI(3	SAG T1 MPR(1	SMN90-RESEARCH-TIP(1	SMN95-RESEARCH-TIP(1	SMN97-RESEARCH-TIP(1	VAN90-RESEARCH-TIP(1	VAN95-RESEARCH-TIP(1	VAN97-RESEARCH-TIP(1	VIS90-RESEARCH-TIP(1	VIS95-RESEARCH-TIP(1	VIS97-RESEARCH-TIP(1
242		NMR2	1	1				DAN90TIP(1	DAN95TIP(1	DAN97TIP(1	DMN90TIP(1	DMN95TIP(1	DMN97TIP(1	FPC90TIP(1	FPC95TIP(1	FPC97TIP(1	LAN90TIP(1	LAN95TIP(1	LAN97TIP(1	LANG(2	MOTOR(3	REST1(1	REST2(1	SAG T1 MPRAGE(1	SMN90TIP(1	SMN95TIP(1	SMN97TIP(1	unknown(1	VAN90TIP(1	VAN95TIP(1	VAN97TIP(1	VIS90TIP(1	VIS95TIP(1	VIS97TIP(1
243		SMRA	1	1				act_TRA fMRI LANGUAGE(2	act_TRA fMRI MOTOR(1	DAN90-RESEARCH-TIP(1	DAN95-RESEARCH-TIP(1	DAN97-RESEARCH-TIP(1	DMN90-RESEARCH-TIP(1	DMN95-RESEARCH-TIP(1	DMN97-RESEARCH-TIP(1	FPC90-RESEARCH-TIP(1	FPC95-RESEARCH-TIP(1	FPC97-RESEARCH-TIP(1	LAN90-RESEARCH-TIP(1	LAN95-RESEARCH-TIP(1	LAN97-RESEARCH-TIP(1	RESTING STATE fMRI(2	SAG T1 MPR(1	SMN90-RESEARCH-TIP(1	SMN95-RESEARCH-TIP(1	SMN97-RESEARCH-TIP(1	VAN90-RESEARCH-TIP(1	VAN95-RESEARCH-TIP(1	VAN97-RESEARCH-TIP(1	VIS90-RESEARCH-TIP(1	VIS95-RESEARCH-TIP(1	VIS97-RESEARCH-TIP(1
244		NMR2	1	1				DAN90TIP(1	DAN95TIP(1	DAN97TIP(1	DMN90TIP(1	DMN95TIP(1	DMN97TIP(1	FPC90TIP(1	FPC95TIP(1	FPC97TIP(1	LAN90TIP(1	LAN95TIP(1	LAN97TIP(1	SAG T1 MPRAGE(1	SMN90TIP(1	SMN95TIP(1	SMN97TIP(1	TRA fMRI language word generation(1	TRA fMRI MOTOR START STOP FINGER TAP(1	TRA fMRI RESTING STATE(1	VAN90TIP(1	VAN95TIP(1	VAN97TIP(1	VIS90TIP(1	VIS95TIP(1	VIS97TIP(1
245		NMR2	1	1				DAN90TIP(1	DAN95TIP(1	DAN97TIP(1	DMN90TIP(1	DMN95TIP(1	DMN97TIP(1	FPC90TIP(1	FPC95TIP(1	FPC97TIP(1	LAN90TIP(1	LAN95TIP(1	LAN97TIP(1	SAG T1 MPRAGE(1	SMN90TIP(1	SMN95TIP(1	SMN97TIP(1	TRA fMRI language word generation(1	TRA fMRI MOTOR START STOP FINGER TAP(1	TRA fMRI RESTING STATE 1(1	TRA fMRI RESTING STATE 2(1	VAN90TIP(1	VAN95TIP(1	VAN97TIP(1	VIS90TIP(1	VIS95TIP(1	VIS97TIP(1
246		SMRA	1					RESTING STATE fMRI(2	TRA 3D STEALTH(1
247		SMRA	1					DAN90TIP(1	DAN95TIP(1	DAN97TIP(1	DMN90TIP(1	DMN95TIP(1	DMN97TIP(1	FPC90TIP(1	FPC95TIP(1	FPC97TIP(1	LAN90TIP(1	LAN95TIP(1	LAN97TIP(1	REST1(1	REST2(1	RSNQCTIP(1	SAG T1 MPRAGE(1	SMN90TIP(1	SMN95TIP(1	SMN97TIP(1	TRA 3D T1 GRE STEALTH+++NO ANGLE++(1	VAN90TIP(1	VAN95TIP(1	VAN97TIP(1	VIS90TIP(1	VIS95TIP(1	VIS97TIP(1
248		SMRA	1	1				act_TRA fMRI LANGUAGE(1	act_TRA fMRI MOTOR(1	DAN90-RESEARCH-TIP(1	DAN95-RESEARCH-TIP(1	DAN97-RESEARCH-TIP(1	DMN90-RESEARCH-TIP(1	DMN95-RESEARCH-TIP(1	DMN97-RESEARCH-TIP(1	FPC90-RESEARCH-TIP(1	FPC95-RESEARCH-TIP(1	FPC97-RESEARCH-TIP(1	LAN90-RESEARCH-TIP(1	LAN95-RESEARCH-TIP(1	LAN97-RESEARCH-TIP(1	RESTING STATE fMRI(2	SAG T1 MPR(1	SMN90-RESEARCH-TIP(1	SMN95-RESEARCH-TIP(1	SMN97-RESEARCH-TIP(1	VAN90-RESEARCH-TIP(1	VAN95-RESEARCH-TIP(1	VAN97-RESEARCH-TIP(1	VIS90-RESEARCH-TIP(1	VIS95-RESEARCH-TIP(1	VIS97-RESEARCH-TIP(1
249		NMR2	1	1				DAN90TIP(1	DAN95TIP(1	DAN97TIP(1	DMN90TIP(1	DMN95TIP(1	DMN97TIP(1	FPC90TIP(1	FPC95TIP(1	FPC97TIP(1	LAN90TIP(1	LAN95TIP(1	LAN97TIP(1	SAG T1 MPRAGE(1	SMN90TIP(1	SMN95TIP(1	SMN97TIP(1	TRA fMRI language word generation(2	TRA fMRI MOTOR START STOP FINGER TAP(3	TRA fMRI RESTING STATE 1(1	TRA fMRI RESTING STATE 2(1	VAN90TIP(1	VAN95TIP(1	VAN97TIP(1	VIS90TIP(1	VIS95TIP(1	VIS97TIP(1
250		NMR2	1	1				DAN90TIP(1	DAN95TIP(1	DAN97TIP(1	DMN90TIP(1	DMN95TIP(1	DMN97TIP(1	FPC90TIP(1	FPC95TIP(1	FPC97TIP(1	LAN90TIP(1	LAN95TIP(1	LAN97TIP(1	LANG(3	MOTOR(3	REST1(1	REST2(1	RSNQCTIP(1	SAG T1 MPRAGE(1	SMN90TIP(1	SMN95TIP(1	SMN97TIP(1	VAN90TIP(1	VAN95TIP(1	VAN97TIP(1	VIS90TIP(1	VIS95TIP(1	VIS97TIP(1
251		NMR2	1	1				DAN90-RESEARCH-TIP(1	DAN95-RESEARCH-TIP(1	DAN97-RESEARCH-TIP(1	DMN90-RESEARCH-TIP(1	DMN95-RESEARCH-TIP(1	DMN97-RESEARCH-TIP(1	FPC90-RESEARCH-TIP(1	FPC95-RESEARCH-TIP(1	FPC97-RESEARCH-TIP(1	LAN90-RESEARCH-TIP(1	LAN95-RESEARCH-TIP(1	LAN97-RESEARCH-TIP(1	SAG T1 MPRAGE(1	SMN90-RESEARCH-TIP(1	SMN95-RESEARCH-TIP(1	SMN97-RESEARCH-TIP(1	TRA fMRI LANGUAGE(3	TRA fMRI MOTOR(1	TRA fMRI RESTING STATE(2	VAN90-RESEARCH-TIP(1	VAN95-RESEARCH-TIP(1	VAN97-RESEARCH-TIP(1	VIS90-RESEARCH-TIP(1	VIS95-RESEARCH-TIP(1	VIS97-RESEARCH-TIP(1
252		SMRA	1	1				act_TRA fMRI LANGUAGE(2	act_TRA fMRI MOTOR(2	DAN90-RESEARCH-TIP(1	DAN95-RESEARCH-TIP(1	DAN97-RESEARCH-TIP(1	DMN90-RESEARCH-TIP(1	DMN95-RESEARCH-TIP(1	DMN97-RESEARCH-TIP(1	FPC90-RESEARCH-TIP(1	FPC95-RESEARCH-TIP(1	FPC97-RESEARCH-TIP(1	LAN90-RESEARCH-TIP(1	LAN95-RESEARCH-TIP(1	LAN97-RESEARCH-TIP(1	RESTING STATE fMRI(2	SAG T1 MPR(1	SMN90-RESEARCH-TIP(1	SMN95-RESEARCH-TIP(1	SMN97-RESEARCH-TIP(1	VAN90-RESEARCH-TIP(1	VAN95-RESEARCH-TIP(1	VAN97-RESEARCH-TIP(1	VIS90-RESEARCH-TIP(1	VIS95-RESEARCH-TIP(1	VIS97-RESEARCH-TIP(1
253	2006-02-04	MRC35045	1		1			act_ep2d_bold_functional_con(2	DAN90TIP(1	DAN95TIP(1	DAN97TIP(1	DMN90TIP(1	DMN95TIP(1	DMN97TIP(1	FPC90TIP(1	FPC95TIP(1	FPC97TIP(1	LAN90TIP(1	LAN95TIP(1	LAN97TIP(1	MPRAGE_T1 _SAGITTAL(1	RSNQCTIP(1	SMN90TIP(1	SMN95TIP(1	SMN97TIP(1	T1 COR POST FS 3MM ORBIT(1	VAN90TIP(1	VAN95TIP(1	VAN97TIP(1	VIS90TIP(1	VIS95TIP(1	VIS97TIP(1
254		NMR2	1			?		SAG T1 MPRAGE(2	TRA fMRI RESTING STATE(2
255		SMRA	1			?		DAN90TIP(1	DAN95TIP(1	DAN97TIP(1	DMN90TIP(1	DMN95TIP(1	DMN97TIP(1	FPC90TIP(1	FPC95TIP(1	FPC97TIP(1	LAN90TIP(1	LAN95TIP(1	LAN97TIP(1	RESTING STATE fMRI(2	SAG T1 MPR(1	SMN90TIP(1	SMN95TIP(1	SMN97TIP(1	VAN90TIP(1	VAN95TIP(1	VAN97TIP(1	VIS90TIP(1	VIS95TIP(1	VIS97TIP(1
256		NMR2	1	1				DAN90TIP(1	DAN95TIP(1	DAN97TIP(1	DMN90TIP(1	DMN95TIP(1	DMN97TIP(1	FPC90TIP(1	FPC95TIP(1	FPC97TIP(1	LAN90TIP(1	LAN95TIP(1	LAN97TIP(1	SAG T1 MPRAGE(1	SMN90TIP(1	SMN95TIP(1	SMN97TIP(1	TRA fMRI language word generation(2	TRA fMRI RESTING STATE 1(1	TRA fMRI RESTING STATE 2(1	VAN90TIP(1	VAN95TIP(1	VAN97TIP(1	VIS90TIP(1	VIS95TIP(1	VIS97TIP(1
257		SMRA	1	1				act_TRA fMRI LANGUAGE(1	act_TRA fMRI MOTOR(1	RESEARCH_TIP_DAN_90_pcnt(1	RESEARCH_TIP_DAN_95_pcnt(1	RESEARCH_TIP_DAN_97_pcnt(1	RESEARCH_TIP_DMN_90_pcnt(1	RESEARCH_TIP_DMN_95_pcnt(1	RESEARCH_TIP_DMN_97_pcnt(1	RESEARCH_TIP_FPC_90_pcnt(1	RESEARCH_TIP_FPC_95_pcnt(1	RESEARCH_TIP_FPC_97_pcnt(1	RESEARCH_TIP_LAN_90_pcnt(1	RESEARCH_TIP_LAN_95_pcnt(1	RESEARCH_TIP_LAN_97_pcnt(1	RESEARCH_TIP_SMN_90_pcnt(1	RESEARCH_TIP_SMN_95_pcnt(1	RESEARCH_TIP_SMN_97_pcnt(1	RESEARCH_TIP_VAN_90_pcnt(1	RESEARCH_TIP_VAN_95_pcnt(1	RESEARCH_TIP_VAN_97_pcnt(1	RESEARCH_TIP_VIS_90_pcnt(1	RESEARCH_TIP_VIS_95_pcnt(1	RESEARCH_TIP_VIS_97_pcnt(1	RESTING STATE fMRI(2	SAG T1 MPR(1
258		MRC35045	1		1			act_ep2d_bold_functional_con(2	t2_spc_1mm_p2(1
259		MRC35045	1		1			act_ep2d_bold_functional_con(2	DAN90TIP(1	DAN95TIP(1	DAN97TIP(1	DMN90TIP(1	DMN95TIP(1	DMN97TIP(1	FPC90TIP(1	FPC95TIP(1	FPC97TIP(1	LAN90TIP(1	LAN95TIP(1	LAN97TIP(1	MPRAGE T1 AX STEALTH(1	MPRAGE T1 SAGITTAL IPAT(1	RSNQCTIP(1	SMN90TIP(1	SMN95TIP(1	SMN97TIP(1	VAN90TIP(1	VAN95TIP(1	VAN97TIP(1	VIS90TIP(1	VIS95TIP(1	VIS97TIP(1
260		NMR2	1	1				DAN90-RESEARCH-TIP(1	DAN95-RESEARCH-TIP(1	DAN97-RESEARCH-TIP(1	DMN90-RESEARCH-TIP(1	DMN95-RESEARCH-TIP(1	DMN97-RESEARCH-TIP(1	FPC90-RESEARCH-TIP(1	FPC95-RESEARCH-TIP(1	FPC97-RESEARCH-TIP(1	LAN90-RESEARCH-TIP(1	LAN95-RESEARCH-TIP(1	LAN97-RESEARCH-TIP(1	SAG T1 MPRAGE(1	SMN90-RESEARCH-TIP(1	SMN95-RESEARCH-TIP(1	SMN97-RESEARCH-TIP(1	TRA fMRI MOTOR START STOP FINGER TAP(1	TRA fMRI RESTING STATE 1(1	TRA fMRI RESTING STATE 2(1	TRA fMRI SENTENCE COMPLETION(1	VAN90-RESEARCH-TIP(1	VAN95-RESEARCH-TIP(1	VAN97-RESEARCH-TIP(1	VIS90-RESEARCH-TIP(1	VIS95-RESEARCH-TIP(1	VIS97-RESEARCH-TIP(1
261		SMRA	1	1				act_TRA fMRI LANGUAGE(2	act_TRA fMRI MOTOR(1	DAN90-RESEARCH-TIP(1	DAN95-RESEARCH-TIP(1	DAN97-RESEARCH-TIP(1	DMN90-RESEARCH-TIP(1	DMN95-RESEARCH-TIP(1	DMN97-RESEARCH-TIP(1	FPC90-RESEARCH-TIP(1	FPC95-RESEARCH-TIP(1	FPC97-RESEARCH-TIP(1	LAN90-RESEARCH-TIP(1	LAN95-RESEARCH-TIP(1	LAN97-RESEARCH-TIP(1	RESEARCH_TIP_DAN_90_pcnt(1	RESEARCH_TIP_DAN_95_pcnt(1	RESEARCH_TIP_DAN_97_pcnt(1	RESEARCH_TIP_DMN_90_pcnt(1	RESEARCH_TIP_DMN_95_pcnt(1	RESEARCH_TIP_DMN_97_pcnt(1	RESEARCH_TIP_FPC_90_pcnt(1	RESEARCH_TIP_FPC_95_pcnt(1	RESEARCH_TIP_FPC_97_pcnt(1	RESEARCH_TIP_LAN_90_pcnt(1	RESEARCH_TIP_LAN_95_pcnt(1	RESEARCH_TIP_LAN_97_pcnt(1	RESEARCH_TIP_SMN_90_pcnt(1	RESEARCH_TIP_SMN_95_pcnt(1	RESEARCH_TIP_SMN_97_pcnt(1	RESEARCH_TIP_VAN_90_pcnt(1	RESEARCH_TIP_VAN_95_pcnt(1	RESEARCH_TIP_VAN_97_pcnt(1	RESEARCH_TIP_VIS_90_pcnt(1	RESEARCH_TIP_VIS_95_pcnt(1	RESEARCH_TIP_VIS_97_pcnt(1	RESTING STATE fMRI(2	SAG T1 MPR(1	SMN90-RESEARCH-TIP(1	SMN95-RESEARCH-TIP(1	SMN97-RESEARCH-TIP(1	VAN90-RESEARCH-TIP(1	VAN95-RESEARCH-TIP(1
262		NMR2	1					DAN90TIP(1	DAN95TIP(1	DAN97TIP(1	DMN90TIP(1	DMN95TIP(1	DMN97TIP(1	FPC90TIP(1	FPC95TIP(1	FPC97TIP(1	LAN90TIP(1	LAN95TIP(1	LAN97TIP(1	REST1(1	REST2(1	RSNQCTIP(1	SAG T1 MPRAGE(1	SMN90TIP(1	SMN95TIP(1	SMN97TIP(1	VAN90TIP(1	VAN95TIP(1	VAN97TIP(1	VIS90TIP(1	VIS95TIP(1	VIS97TIP(1
263			1					DAN90TIP(1	DAN95TIP(1	DAN97TIP(1	DMN90TIP(1	DMN95TIP(1	DMN97TIP(1	FPC90TIP(1	FPC95TIP(1	FPC97TIP(1	LAN90TIP(1	LAN95TIP(1	LAN97TIP(1	RESTING STATE fMRI(2	SAG T1 MPR(2	SMN90TIP(1	SMN95TIP(1	SMN97TIP(1	TRA 3D STEALTH(1	VAN90TIP(1	VAN95TIP(1	VAN97TIP(1	VIS90TIP(1	VIS95TIP(1	VIS97TIP(1
264		NMR2	1	1				DAN90TIP(1	DAN95TIP(1	DAN97TIP(1	DMN90TIP(1	DMN95TIP(1	DMN97TIP(1	FPC90TIP(1	FPC95TIP(1	FPC97TIP(1	LAN90TIP(1	LAN95TIP(1	LAN97TIP(1	MOTOR(1	REST1(1	REST2(1	SAG T1 MPRAGE(1	SMN90TIP(1	SMN95TIP(1	SMN97TIP(1	VAN90TIP(1	VAN95TIP(1	VAN97TIP(1	VIS90TIP(1	VIS95TIP(1	VIS97TIP(1
265		SMRA	1					DAN90TIP(1	DAN95TIP(1	DAN97TIP(1	DMN90TIP(1	DMN95TIP(1	DMN97TIP(1	FPC90TIP(1	FPC95TIP(1	FPC97TIP(1	LAN90TIP(1	LAN95TIP(1	LAN97TIP(1	RESTING STATE fMRI(2	RSNQCTIP(1	SAG T1 MPRAGE(1	SMN90TIP(1	SMN95TIP(1	SMN97TIP(1	VAN90TIP(1	VAN95TIP(1	VAN97TIP(1	VIS90TIP(1	VIS95TIP(1	VIS97TIP(1
266		SMRA	1					DAN90TIP(1	DAN95TIP(1	DAN97TIP(1	DMN90TIP(1	DMN95TIP(1	DMN97TIP(1	FPC90TIP(1	FPC95TIP(1	FPC97TIP(1	LAN90TIP(1	LAN95TIP(1	LAN97TIP(1	RESTING STATE fMRI(2	RSNQCTIP(1	SAG T1 MPRAGE(1	SMN90TIP(1	SMN95TIP(1	SMN97TIP(1	VAN90TIP(1	VAN95TIP(1	VAN97TIP(1	VIS90TIP(1	VIS95TIP(1	VIS97TIP(1
267		SMRA	1					REST1(1	REST2(1	SAG T1 MPRAGE(1	TRA 3D T1 GRE STEALTH+++NO ANGLE++(1
268		NMR2	1					DAN90TIP(1	DAN95TIP(1	DAN97TIP(1	DMN90TIP(1	DMN95TIP(1	DMN97TIP(1	FPC90TIP(1	FPC95TIP(1	FPC97TIP(1	LAN90TIP(1	LAN95TIP(1	LAN97TIP(1	REST1(1	REST2(1	RSNQCTIP(1	SAG T1 MPRAGE(1	SMN90TIP(1	SMN95TIP(1	SMN97TIP(1	VAN90TIP(1	VAN95TIP(1	VAN97TIP(1	VIS90TIP(1	VIS95TIP(1	VIS97TIP(1
269		SMRA	1					DAN90TIP(1	DAN95TIP(1	DAN97TIP(1	DMN90TIP(1	DMN95TIP(1	DMN97TIP(1	FPC90TIP(1	FPC95TIP(1	FPC97TIP(1	LAN90TIP(1	LAN95TIP(1	LAN97TIP(1	REST1(1	REST2(1	RSNQCTIP(1	SAG T1 MPRAGE(1	SMN90TIP(1	SMN95TIP(1	SMN97TIP(1	VAN90TIP(1	VAN95TIP(1	VAN97TIP(1	VIS90TIP(1	VIS95TIP(1	VIS97TIP(1
270		NMR2	1	1				DAN90TIP(1	DAN95TIP(1	DAN97TIP(1	DMN90TIP(1	DMN95TIP(1	DMN97TIP(1	FPC90TIP(1	FPC95TIP(1	FPC97TIP(1	LAN90TIP(1	LAN95TIP(1	LAN97TIP(1	SAG T1 MPRAGE(1	SMN90TIP(1	SMN95TIP(1	SMN97TIP(1	TRA fMRI language word generation(3	TRA fMRI MOTOR START STOP FINGER TAP(2	TRA fMRI RESTING STATE 1(1	TRA fMRI RESTING STATE 2(1	VAN90TIP(1	VAN95TIP(1	VAN97TIP(1	VIS90TIP(1	VIS95TIP(1	VIS97TIP(1
271		NMR2	1	1				DAN90TIP(1	DAN95TIP(1	DAN97TIP(1	DMN90TIP(1	DMN95TIP(1	DMN97TIP(1	FPC90TIP(1	FPC95TIP(1	FPC97TIP(1	LAN90TIP(1	LAN95TIP(1	LAN97TIP(1	LANG(1	MOTOR(1	REST1(1	REST2(1	RSNQCTIP(1	SAG T1 MPRAGE(1	SMN90TIP(1	SMN95TIP(1	SMN97TIP(1	VAN90TIP(1	VAN95TIP(1	VAN97TIP(1	VIS90TIP(1	VIS95TIP(1	VIS97TIP(1
272		SMRA	1	1				act_TRA fMRI LANGUAGE(2	act_TRA fMRI MOTOR(1	AX MPR(1	DAN90-RESEARCH-TIP(1	DAN95-RESEARCH-TIP(1	DAN97-RESEARCH-TIP(1	DMN90-RESEARCH-TIP(1	DMN95-RESEARCH-TIP(1	DMN97-RESEARCH-TIP(1	FPC90-RESEARCH-TIP(1	FPC95-RESEARCH-TIP(1	FPC97-RESEARCH-TIP(1	LAN90-RESEARCH-TIP(1	LAN95-RESEARCH-TIP(1	LAN97-RESEARCH-TIP(1	RESTING STATE fMRI(2	SAG T1 MPR(1	SMN90-RESEARCH-TIP(1	SMN95-RESEARCH-TIP(1	SMN97-RESEARCH-TIP(1	VAN90-RESEARCH-TIP(1	VAN95-RESEARCH-TIP(1	VAN97-RESEARCH-TIP(1	VIS90-RESEARCH-TIP(1	VIS95-RESEARCH-TIP(1	VIS97-RESEARCH-TIP(1
273		SMRA	1	1				act_TRA fMRI LANGUAGE(2	act_TRA fMRI MOTOR(1	RESEARCH_TIP_DAN_90_pcnt(1	RESEARCH_TIP_DAN_95_pcnt(1	RESEARCH_TIP_DAN_97_pcnt(1	RESEARCH_TIP_DMN_90_pcnt(1	RESEARCH_TIP_DMN_95_pcnt(1	RESEARCH_TIP_DMN_97_pcnt(1	RESEARCH_TIP_FPC_90_pcnt(1	RESEARCH_TIP_FPC_95_pcnt(1	RESEARCH_TIP_FPC_97_pcnt(1	RESEARCH_TIP_LAN_90_pcnt(1	RESEARCH_TIP_LAN_95_pcnt(1	RESEARCH_TIP_LAN_97_pcnt(1	RESEARCH_TIP_SMN_90_pcnt(1	RESEARCH_TIP_SMN_95_pcnt(1	RESEARCH_TIP_SMN_97_pcnt(1	RESEARCH_TIP_VAN_90_pcnt(1	RESEARCH_TIP_VAN_95_pcnt(1	RESEARCH_TIP_VAN_97_pcnt(1	RESEARCH_TIP_VIS_90_pcnt(1	RESEARCH_TIP_VIS_95_pcnt(1	RESEARCH_TIP_VIS_97_pcnt(1	RESTING STATE fMRI(1	SAG T1 MPR(1
274		NMR2	1					DAN90TIP(1	DAN95TIP(1	DAN97TIP(1	DMN90TIP(1	DMN95TIP(1	DMN97TIP(1	FPC90TIP(1	FPC95TIP(1	FPC97TIP(1	LAN90TIP(1	LAN95TIP(1	LAN97TIP(1	SAG T1 MPRAGE(1	SMN90TIP(1	SMN95TIP(1	SMN97TIP(1	TRA fMRI RESTING STATE(2	VAN90TIP(1	VAN95TIP(1	VAN97TIP(1	VIS90TIP(1	VIS95TIP(1	VIS97TIP(1
275		SMRA	1					DAN90-RESEARCH-TIP(1	DAN95-RESEARCH-TIP(1	DAN97-RESEARCH-TIP(1	DMN90-RESEARCH-TIP(1	DMN95-RESEARCH-TIP(1	DMN97-RESEARCH-TIP(1	FPC90-RESEARCH-TIP(1	FPC95-RESEARCH-TIP(1	FPC97-RESEARCH-TIP(1	LAN90-RESEARCH-TIP(1	LAN95-RESEARCH-TIP(1	LAN97-RESEARCH-TIP(1	RESTING STATE fMRI(2	SAG T1 MPRAGE(1	SMN90-RESEARCH-TIP(1	SMN95-RESEARCH-TIP(1	SMN97-RESEARCH-TIP(1	VAN90-RESEARCH-TIP(1	VAN95-RESEARCH-TIP(1	VAN97-RESEARCH-TIP(1	VIS90-RESEARCH-TIP(1	VIS95-RESEARCH-TIP(1	VIS97-RESEARCH-TIP(1
276		SMRA	1					DAN90TIP(1	DAN95TIP(1	DAN97TIP(1	DMN90TIP(1	DMN95TIP(1	DMN97TIP(1	FPC90TIP(1	FPC95TIP(1	FPC97TIP(1	LAN90TIP(1	LAN95TIP(1	LAN97TIP(1	RESTING STATE fMRI(2	SAG T1 MPRAGE(1	SMN90TIP(1	SMN95TIP(1	SMN97TIP(1	VAN90TIP(1	VAN95TIP(1	VAN97TIP(1	VIS90TIP(1	VIS95TIP(1	VIS97TIP(1
277		NMR2	1					DAN90TIP(1	DAN95TIP(1	DAN97TIP(1	DMN90TIP(1	DMN95TIP(1	DMN97TIP(1	FPC90TIP(1	FPC95TIP(1	FPC97TIP(1	LAN90TIP(1	LAN95TIP(1	LAN97TIP(1	SAG T1 MPRAGE(1	SMN90TIP(1	SMN95TIP(1	SMN97TIP(1	TRA fMRI RESTING STATE 1(1	TRA fMRI RESTING STATE 2(1	VAN90TIP(1	VAN95TIP(1	VAN97TIP(1	VIS90TIP(1	VIS95TIP(1	VIS97TIP(1
278		smra	1	1				act_TRA fMRI LANGUAGE(2	act_TRA fMRI MOTOR(1	ep2d_bold(6	SAG T1 MPR(1
279		SMRA	1	1				act_TRA fMRI LANGUAGE(2	act_TRA fMRI MOTOR(2	DAN90-RESEARCH-TIP(1	DAN95-RESEARCH-TIP(1	DAN97-RESEARCH-TIP(1	DMN90-RESEARCH-TIP(1	DMN95-RESEARCH-TIP(1	DMN97-RESEARCH-TIP(1	FPC90-RESEARCH-TIP(1	FPC95-RESEARCH-TIP(1	FPC97-RESEARCH-TIP(1	LAN90-RESEARCH-TIP(1	LAN95-RESEARCH-TIP(1	LAN97-RESEARCH-TIP(1	RESTING STATE fMRI(2	SAG T1 MPR(1	SMN90-RESEARCH-TIP(1	SMN95-RESEARCH-TIP(1	SMN97-RESEARCH-TIP(1	VAN90-RESEARCH-TIP(1	VAN95-RESEARCH-TIP(1	VAN97-RESEARCH-TIP(1	VIS90-RESEARCH-TIP(1	VIS95-RESEARCH-TIP(1	VIS97-RESEARCH-TIP(1
280		SMRA	1					DAN90TIP(1	DAN95TIP(1	DAN97TIP(1	DMN90TIP(1	DMN95TIP(1	DMN97TIP(1	FPC90TIP(1	FPC95TIP(1	FPC97TIP(1	LAN90TIP(1	LAN95TIP(1	LAN97TIP(1	RESTING STATE fMRI(3	SAG T1 MPRAGE(1	SMN90TIP(1	SMN95TIP(1	SMN97TIP(1	VAN90TIP(1	VAN95TIP(1	VAN97TIP(1	VIS90TIP(1	VIS95TIP(1	VIS97TIP(1
281		NMR2	1	1				DAN90TIP(1	DAN95TIP(1	DAN97TIP(1	DMN90TIP(1	DMN95TIP(1	DMN97TIP(1	FPC90TIP(1	FPC95TIP(1	FPC97TIP(1	LAN90TIP(1	LAN95TIP(1	LAN97TIP(1	LANG(1	MOTOR(1	REST1(1	REST2(1	RSNQCTIP(1	SAG T1 MPRAGE(1	SMN90TIP(1	SMN95TIP(1	SMN97TIP(1	VAN90TIP(1	VAN95TIP(1	VAN97TIP(1	VIS90TIP(1	VIS95TIP(1	VIS97TIP(1
282		SMRA	1	1				act_TRA fMRI MOTOR(3	DAN90TIP(1	DAN95TIP(1	DAN97TIP(1	DMN90TIP(1	DMN95TIP(1	DMN97TIP(1	FPC90TIP(1	FPC95TIP(1	FPC97TIP(1	LAN90TIP(1	LAN95TIP(1	LAN97TIP(1	RESTING STATE fMRI(4	SAG T1 MPR(2	SMN90TIP(1	SMN95TIP(1	SMN97TIP(1	VAN90TIP(1	VAN95TIP(1	VAN97TIP(1	VIS90TIP(1	VIS95TIP(1	VIS97TIP(1
[truncated: 4 more columns]

## Sheet: Pie charts data
Breakdown of data
Total studies	235
Task only	3
Resting state and task	232
total studies	232
Single studies	155
Two studies	31
Three studies	5
total patients	191
Adults	173
Peds	18
Total studies	232
Succesful	204
Fails	28
Studies	232
Tumor	185
Epilepsy	14
Vascular malformations/ Other	33
